# Supplementary material for: A Retrotransposon Insertion in GhMML3_D12 Is Likely Responsible for the Lintless Locus li3 of Tetraploid Cotton
Source: Front Plant Sci. 2020 Nov 26;11:593679. doi: 10.3389/fpls.2020.593679 (PMC7725795; doi:10.3389/fpls.2020.593679)
Supplement: Supplementary file 1 [file Data_Sheet_1.zip]

Archive with 10 entries (9 files):
- Fig S1-Fig S8 and Table S1-S11/
- Fig S1-Fig S8 and Table S1-S11/Fig S1.pdf
- Fig S1-Fig S8 and Table S1-S11/Fig S2.pdf
- Fig S1-Fig S8 and Table S1-S11/Fig S3.pdf
- Fig S1-Fig S8 and Table S1-S11/Fig S4.pdf
- Fig S1-Fig S8 and Table S1-S11/Fig S5.pdf
- Fig S1-Fig S8 and Table S1-S11/Fig S6.pdf
- Fig S1-Fig S8 and Table S1-S11/Fig S7.pdf
- Fig S1-Fig S8 and Table S1-S11/Fig S8.pdf
- Fig S1-Fig S8 and Table S1-S11/Supplementary  Table S1- S11.xlsx
