# Supplementary material for: A Retrotransposon Insertion in GhMML3_D12 Is Likely Responsible for the Lintless Locus li3 of Tetraploid Cotton
Source: Front Plant Sci. 2020 Nov 26;11:593679. doi: 10.3389/fpls.2020.593679 (PMC7725795; doi:10.3389/fpls.2020.593679)
Supplement: Supplementary file 1 [file Data_Sheet_1.zip › Fig S1-Fig S8 and Table S1-S11/Supplementary Table S1- S11.xlsx]

## Sheet: Table S1
Table S1 Fiber mutants used in this study
Reg. No.	Germplasm Name	Type	Genotype of the N3 locus(mutation A314T in GhMML3_A12)	Genotype of the mutation G472C in GhMML4_D12	Gb Origin of n2 locus	Lint Percentage(%)
	11452GZ	Dominant fuzzless	T	G	-	18.9
M140619	GZNn2-1	Dominant fuzzless	T	G	-	18.9
	T586	Dominant fuzzless	T	C	-	8.6
M140625	Hongxinbanguangzi	Dominant fuzzless	T	C	-	19.3
M140364	Hongxinguangzi	Dominant fuzzless	T	C	-	18.8
M112202	Wanmoguangzi	Dominant fuzzless	T	C	-	17.3
M113033	Ⅶ3527	Dominant fuzzless	T	C	-	19.7
M140108	H10	Dominant fuzzless	T	C	-	9.8
M140270	N1	Dominant fuzzless	T	G	-	21.8
M140271	n1	Dominant fuzzless	T	G	-	21.4
M140365	Texas9107	Dominant fuzzless	T	C	-	16.5
M140366	Texas9108	Dominant fuzzless	T	C	-	19.5
M140368	Texas9110	Dominant fuzzless	T	C	-	18.1
M140375	Texas9117	Dominant fuzzless	T	C	-	10.7
M140627	Hongjijiaoyelvxuhongxin	Dominant fuzzless	T	G	-	2.6
M140628	Huanghongjijiaoyeguangzi	Dominant fuzzless	T	G	-	11.2
M114074	Yeguangzi	Dominant fuzzless	T	C	-	18.3
M114546	ZhedaE210	Dominant fuzzless	T	G	-	9.4
M140589	Zihongjijiaoyezongxu	Dominant fuzzless	T	G	-	7.1
M140647	Zihongzongxu	Dominant fuzzless	T	G	-	7.8
M140518	N1Hi%B	Dominant fuzzless	T	G	-	27.9
M140519	N1Hi1%A	Dominant fuzzless	T	G	-	30.7
M140395	XixuH10	Dominant fuzzless	T	C	-	5.4
M115140	RILTmNn0132LP	Dominant fuzzless	T	C	-	2.5
M115141	RILTmNn0142LP	Dominant fuzzless	T	C	-	13.5
M130551	SA27	Recessive fuzzless	T	C	No	11.2
M130552	SA50	Recessive fuzzless	T	G	No	8.6
M111273	Bamanataodamian	Recessive fuzzless	T	C	Yes	17.8
M111751	Kashiheizi	Recessive fuzzless	T	C	Yes	18.7
M140296	Lejidahua	Recessive fuzzless	T	C	Yes	19.1
M114492	Longlingebuguangzi	Recessive fuzzless	T	C	No	19.8
M111028	Mayizhaidahua	Recessive fuzzless	T	C	Yes	32.1
M112833	Shachetumian	Recessive fuzzless	T	C	Yes	22.7
M112201	Wangmotiezi	Recessive fuzzless	T	C	Yes	16.2
M140634	Zhousuohongjijiaoye	Recessive fuzzless	T	G	No	7.9
M130737	SA65	Recessive fuzzless	T	C	Yes	21.2
M111752	Kuguangzi	Recessive fuzzless	T	C	Yes	24.3
M140016	AH2	Recessive fuzzless	T	G	No	21.9
M130658	GP54	Recessive fuzzless	T	C	No	29.9
M140520	n2Hi1%A	Recessive fuzzless	T	C	Yes	26.1
M112726	Xinyan96-48	Recessive fuzzless	T	G	No	41.1
M130766	41B006	Recessive fuzzless	T	G	No	23
M130755	QF-10/1	Recessive fuzzless	T	G	No	36.9
M130197	Bulongdimian	Recessive fuzzless	T	G	No	23
M130393	Satu65	Recessive fuzzless	T	G	No	24.6
M111055	Sanjiangbajiangdahua	Recessive fuzzless	T	C	No	24.9
M111066	nashangqudahua	Recessive fuzzless	T	G	No	16.8
M130329	Nandanbadidahua	Recessive fuzzless	T	G	No	28.2
M140618	gznn1-1	Recessive fuzzless	T	C	Yes	22.2
	TaoGZ	Recessive fuzzless	T	G	No	44.8
M130329	153Fu	Recessive fuzzless	T	G	Unknown	Unknown
M140306	XXXJ fl	fiberless	T	C	No	0
	JZ-fl	fiberless	T	C	No	0
M140609	Luwuxu fl	fiberless	T	C	No	0
	MD17	fiberless	T	C	Yes	0
	SL1-7-1	fiberless	T	C	No	0
	081925 fl	fiberless	T	C	No	0
Reg. No.	Accession number of the samples from National Cotton Mediumterm Genebank at Institute of Cotton Research of CAAS

## Sheet: Table S2
Table S2 The summary of sequencing depth and coverage
Cross	Library	Clean Reads	Bases(G)	Q30(%)	GC(%)	Average Depth
Xu142 fl × n2	n2	190784652	57.21	96.29	37.3	23
	Xu142 fl	198520820	59.35	95.19	37.35	24
	Bulk	306458516	91.61	92.45	35.04	37
n2 × TM-1	n2	254951440	76.98	94.6	35.07	31
	TM-1	296378636	89.49	94.77	34.97	36
	Bulk	347954026	105.06	94.4	35.3	42
TM-1 × Hai7124	TM-1	228772294	68.45	91.57	35.06	28
	Hai7124	244635732	73.25	89.91	35.12	30
	Bulk	357395736	106.66	91.88	35.02	43

## Sheet: Table S3
Table S3 Primers used in this study.
PRIMER	SEQUENCE (5'-3')	Purpose
1628Dt_F	GGGTATAATGGTCATATAGGCTTAAGT	full-length genomic DNA cloning of GhMML3_D12
1628Dt_R	AAAATGCCTATGGGTCATTCTAAG
1628At_F	ATGGTCATATAGGCTTATGC	full-length genomic DNA cloning of GhMML3_A12
1628At_R	GGTTATGCTTAATTTCAAGTG
1629_DNA_F	TTTTCACTTTTTAGTTAATATTCGTCTC	full-length genomic DNA cloning of GhMML4 (do not distinguish between At and Dt)
1629_DNA_R	CAACATGATCATGACAGATACTTCA
28Dt_pro_Gb_F	TTATCCAAAATCCTTCCATATTTTC	promotor amplification of GbMML3_D12
28Dt_pro_Gb_R	GCTAAAAACCTGTTTTGCTGATATA
1628Dt_pro_F	GCTGCATGTTCTTTGAAGTCAA	promotor amplification of GhMML3_D12
1628Dt_pro_R	GCCTCATCTGTCAATATCTATCTTCT
at28snpF	CCAAAAAGAACAGACAATGAGATCTA	specific amplification of A allele on SNP A314T in GhMML3_At
at28snpR	CAGGGTCGATCCCTATCGTC
28AtSNP1_F	CCCAACTATTAGTCAGTACCA	specific amplification of T allele on SNP A314T in GhMML3_At
28AtSNP1_R	AACTGTGTATTCCAGTAGTTAA
28Dtins_F	TTTCCACATCTCTTCTTAGATT	no amplification when GhMML3_Dt without Ghli3_ret
28Dtins_R	CTAAGAGAGATTATATAAGATGATGA
Ghli3_F	GGGCAATTTAGCTTATGTCGT	showing specific amplification when GhMML3_Dt have Ghli3_ret insertion
Ghli3_R	CGTTCTTCCTGCGAACTGA
1628_cds_F	ATGCAGCAGTCTCCATGTAGCG	full-length cDNA cloning of GhMML3(do not distinguish between At and Dt)
1628_cds_R	TCAAAAGACAGAAGAACCAGATGG
1629_cds_F	ATGCTGAGCAAAATGCGGC	full-length cDNA cloning of GhMML4(do not distinguish between At and Dt)
1629_cds_R	TTACTCACGGACCAACCTGGC
1629qPcr_Dt_F	CATCACTATACTCTTTCACTA	qPCR for GhMML4_Dt
1629qPcr_Dt_R	TCACCTCTTTCTTTCTGTT
1628qP_Dt_F	AGTTGAAGAAAAGATTGACCCA	qPCR for GhMML3_Dt
1628qP_Dt_R	ATGAAGACGTGAACCTAAATTG
1629qPcr_At_F	CTCATCACTATACTCTAAATC	qPCR for GhMML4_At
1629qPcr_At_R	TCACCTCTTTCTTTCTGTT
GhActin-QP_F	ATCCTCCGTCTTGACCTTG	internal control in qPCR
GhActin-QP_R	TGTCCGTCAGGCAACTCAT
M65405_F	AGTCAGCTCCCATGCAGTAG	primary mapping
M65405_R	TGATGAATTATCAGTCGATCAACACC
M67254_F	CACTGTTCCGATTTCACTG	primary mapping
M67254_R	GCCTAGGATAGGGCCACAT
M1_F	GACTTATTGAGGATGGTTGAGCA	fine mapping
M1_R	CTATGCTGAATCGACGAGAAGA
M2_F	TCTCAGTAAATAAACGTACGAAAGA	fine mapping
M2_R	GTCAAAAGGGTTAATGATAAATTGG
M3_F	GAGTCTGGAAGACAGATCACATGCT	fine mapping
M3_R	TATCCTCCATGTTTAAGGTTCGTCA
M4_F	AACCCTTGTGTAGATGATGAGCTC	fine mapping
M4_R	GAACGAAGACAGATTCAAATACAAAC
SSR1_F	CGTACATGGGACGGGTAAA	fine mapping
SSR1_R	CCCTAGGCCTTTCCTAATCG
M5_F	GAAGTCCCACATTGTTTCCAGAGT	fine mapping
M5_R	CAATGAAAATGCGTCATGTTATGA
M6_F	GAGGAGCAAAGGAGAGGATGAAGCA	fine mapping
M6_R	ATTAAAATGCACGCAACAGGAGGTGA
M7_F	ATGAGATTTACAACCACTCCAGCAGT	fine mapping
M7_R	AGACTAAGACCACAGTGAGCCTTGTC
M8_F	TAGCACATGGTCATGTGAC	fine mapping
M8_R	TTATGGACCTTAAATCGAATT
M9_F	TCAAAACAGAATGCTCAGTA	fine mapping
M9_R	ATGTCAGAAAATTTATCGTAGAG

## Sheet: Table S4
	Table S4 Segregation of the fuzzy and lint phenotypes in the segregating populations
Year	Population	Lint-Fuzz	Linted-fuzzless	Lintless-fuzzless	Total	Expected ratio	χ2 test
2013	(Xu142 fl× n2)F2	0	464	186	650	00:03:01	4.34
2014	(Xu142 fl× n2)F2	0	878	277	1155	00:03:01	0.58
Total	(Xu142 fl× n2)F2	0	1342	463	1805	00:03:01	0.37
2015	(Xu142 fl× n2)BC1	0	1532	1435	2967	00:01:01	3.11
2015	(n2×TM-1)F2	1491	93	0	1584	15:01:00	0.39
2016	(TM-1×Xu142 fl)F2	361	116	29	506	10.75:4.25:01	4.04
2017	(TM-1×Xu142 fl)F2	244	115	32	391	10.75:4.25:01	4.87
χ2 test for goodness-of-fit at 0.05 significance level (χ2 0.05:1 =3.84; χ2 0.05:2 =5.99)

## Sheet: Table S5
Table S5 The annotation of 16 ORFs in the association region of Li3
Gene ID	Annotation
Gh_D12G1616	Plant protein of unknown function (DUF863)
Gh_D12G1617	Tetratricopeptide repeat (TPR)-like superfamily protein
Gh_D12G1618
Gh_D12G1619	Transducin/WD40 repeat-like superfamily protein
Gh_D12G1620	eukaryotic elongation factor 5A-1
Gh_D12G1621	Protein of unknown function (DUF1336)
Gh_D12G1622	related to AP2-11
Gh_D12G1623	Putative uncharacterized protein
Gh_D12G1624	non-ATPase subunit 9
Gh_D12G1625	Vesicle transport v-SNARE family protein
Gh_D12G1626	VH1-interacting kinase
Gh_D12G1627	O-fucosyltransferase family protein
Gh_D12G1628	MYB106 (MML3)
Gh_D12G1629	MYB106 (MML4)
Gh_D12G1631	Putative uncharacterized protein
Gh_D12G1632	Uncharacterised protein family (UPF0497)

## Sheet: Table S6
Table S6 The FPKM value for all ORFs in the 46－49 Mb interval on D12
Gene ID	Start	End	Leaf	Petal	Pistil	Root	Stamen	Stem	Torus	calycle	-3 DPA ovule	-1 DPA ovule	0 DPA ovule	1 DPA ovule	3 DPA ovule	5 DPA ovule	10 DPA ovule	20 DPA ovule	5 DPA fiber	10 DPA fiber	20 DPA fiber	25 DPA fiber
Gh_D12G1529	46012845	46015369	2.9891	2.03876	13.5431	5.89927	0.99735	17.761	34.8979	30.6179	18.0471	21.1231	18.5955	11.5102	12.5701	14.4316	20.1947	50.798	3.57953	1.56248	8.42222	35.9238
Gh_D12G1530	46020952	46024355	3.91806	1.20842	18.389	3.31727	1.44738	5.96593	5.26756	4.73612	18.342	17.0837	13.2557	6.4393	10.6855	17.296	8.51514	23.6404	2.49179	0.616046	2.55687	11.989
Gh_D12G1531	46055483	46056109	0	0	0	0	0	0	0	0	0	0	0	0	0	0	0	0	0	0	0	0
Gh_D12G1532	46056850	46057599	0	0	0	0	0	0	0	0	0	0	0	0	0	0	0	0	0	0	0	0.214851
Gh_D12G1533	46080976	46083071	0.774999	1.93573	0.258087	0.417342	0	0.214859	3.87017	1.3809	0.22619	0.678905	0.374664	0.33738	0.346494	0.327125	0.615139	0.607321	0.153399	0.361481	0	0.600508
Gh_D12G1534	46111847	46114025	0.947249	73.4036	7.21902	1.22297	8.97504	11.3811	9.04111	11.0881	4.96801	1.69966	6.58667	0.630779	50.0246	4.21921	21.6114	0.456615	61.5141	172.094	7.75311	6.7978
Gh_D12G1535	46122258	46122614	5.11792e-05	0.548607	2.4839e-05	0.74125	0	5.51849e-06	0	0	0.176835	0.241884	0.381674	1.29177e-06	0.119815	0	8.83769e-05	0	0	0	0	0
Gh_D12G1536	46141831	46143412	0.454804	0.170567	2.45559	0.63609	0.435377	0.107377	1.96902	4.37208	0.814174	0.483342	0.529808	1.21056	0.871119	0.204901	0.100423	0.413282	0.448646	0.36358	1.77139	0.520837
Gh_D12G1537	46180558	46182537	0	0	0	0	0.305441	0	0	0	0	0	0	0	0	0	0	0	0	0	0	0
Gh_D12G1538	46196988	46206026	14.3172	20.8107	10.594	11.1975	13.4056	18.3635	8.89183	5.95816	7.6931	7.03083	10.1786	11.8	11.1975	9.26618	16.4939	11.7729	14.238	19.4303	12.8726	9.87819
Gh_D12G1539	46232215	46234997	0	0	0.172719	0	0	0	0	0	0.770053	0.316457	0.149974	0.072368	0.281719	0.225509	0.214704	0	0.210273	0.193905	0	0
Gh_D12G1540	46237211	46244410	9.89036	1.52908	8.89576	6.10944	3.67377	10.8513	11.3439	5.94609	11.8013	22.4101	16.6879	9.47446	13.6255	16.2912	9.18058	16.227	17.1892	13.5365	5.15295	12.6618
Gh_D12G1541	46244985	46247930	2.63492	1.17095	1.17164	0.424749	0	0.0452744	0.041724	0.118989	2.84767	1.26349	2.1712	2.11583	1.73191	1.65317	4.34254	0.191056	1.22135	3.35039	0.613796	0.278709
Gh_D12G1542	46253090	46258522	6.07846	0.60883	11.6554	9.95984	0.55554	7.8791	5.88415	2.11921	5.44807	7.25196	5.18599	5.23241	4.306	5.31653	8.79589	4.94587	2.95587	1.33162	1.73015	2.97904
Gh_D12G1543	46283021	46285393	1.50229	3.67807	1.38657	0.686119	1.60826	10.2133	18.9102	1.99527	0.912407	0.44918	0.441652	0.507978	0.552706	0.935983	1.2883	0.436391	0.679122	0.822465	0.601158	1.10888
Gh_D12G1544	46323277	46330163	2.92382	3.48444	1.91922	2.87472	4.3979	2.95392	1.94471	2.03094	2.06248	1.52129	1.49599	1.37596	2.63065	1.54183	2.3555	2.97966	5.09826	5.55189	3.34994	2.63016
Gh_D12G1545	46338798	46340027	0.39978	26.1197	1.26586	1.31496	0	0.437867	5.00076	14.2801	5.63335	8.44019	8.78157	2.09971	1.61469	1.25297	1.83933	2.2722	0.470152	1.31066	0.400103	4.09008
Gh_D12G1546	46342140	46345824	5.86163	30.2498	5.24351	9.07006	3.67331	6.23985	8.73528	17.8823	11.9786	24.6933	23.1236	11.1799	8.88273	9.72557	8.17549	3.53088	5.63513	10.1318	3.80837	4.85662
Gh_D12G1547	46346797	46350192	0	0	0	0.103411	0.140551	0	0.0641542	0	0	0.035998	0	0	0	0	0	0.045857	0	0.20631	0	0.0645575
Gh_D12G1548	46359064	46362409	8.96198	7.45533	5.2672	7.80897	2.75496	16.0107	14.9866	16.5442	10.1256	5.30391	14.2368	5.50874	6.38746	3.98956	6.80287	3.39481	3.81975	8.16166	22.1372	15.5463
Gh_D12G1549	46366732	46369472	6.72251	11.7089	5.42859	5.91726	10.8243	8.91308	4.9401	3.68091	6.06201	4.93138	5.76177	5.98182	5.76772	5.49015	6.45951	8.62265	7.27646	5.60539	8.51813	7.4341
Gh_D12G1551	46449382	46456812	3.18296	0	2.97646	0.760544	0.319741	3.41416	1.83835	1.62068	3.28626	3.30675	4.08613	7.25428	2.63935	4.00104	2.27615	1.54898	4.72078	3.53417	1.64326	0.979255
Gh_D12G1552	46459203	46462594	3.82389	3.41947	8.86907	4.99226	1.06461	1.13434	1.89038	2.03429	17.9958	8.59348	11.5842	6.39761	7.51045	9.44691	7.84518	9.44555	5.50378	1.63616	1.28624	8.56324
Gh_D12G1553	46471427	46475035	0	0	0	0	1.61589	0	0	0	0	0	0	0	0	0	0	0	0	0	0	0
Gh_D12G1554	46501249	46504186	10.8525	2.92595	3.58962	5.18672	1.09323	45.0176	12.977	5.77722	9.50912	3.94585	3.40082	21.092	3.67291	3.46347	4.53976	8.81011	3.42997	0.31359	0.877163	6.74899
Gh_D12G1555	46506145	46510135	0	0	0	0	0	0	0	0	0	0	0	0	0	0	0	0	0	0	0	0
Gh_D12G1556	46513482	46522251	14.1116	43.5457	14.1099	11.1584	87.0719	40.8105	10.3462	11.9203	4.85167	3.8973	3.15727	5.73386	3.37182	3.50899	5.46514	8.58037	2.7804	3.21304	5.70228	5.29936
Gh_D12G1557	46550083	46555842	3.41291	227.473	24.6746	15.4533	219.94	10.3706	4.81777	14.6084	2.5205	11.0191	3.33893	5.4801	2.75384	3.4353	4.02293	5.078	2.58731	1.48394	4.55313	5.49979
Gh_D12G1558	46556735	46557196	0.432875	0	0	0	1.94045	0	0.392246	0	0	0.465324	0.159042	0.650838	0.107112	0.497586	0.473691	0.936083	0.565516	0	0	1.06079
Gh_D12G1559	46570546	46572226	0.359154	0.892457	0.315828	0.0493431	0.575363	8.13732	0.515021	0.0779337	0.102243	0.0697607	0.14918	0.188809	0.153808	0.283247	1.97273	0.263675	0	0	0.261122	0.429983
Gh_D12G1560	46584783	46585541	0	0	0	0	0	0	0	0	0	0	0	0	0	0	0	0.117249	0	0	0	0.161628
Gh_D12G1561	46589401	46589795	5.10064	0.706288	0.682228	0.643236	0.147321	1.22676	6.31619	1.05384	6.33957	9.84155	6.86681	16.4978	6.43374	9.36701	4.52111	2.68914	8.69349	19.3071	4.54299	2.81666
Gh_D12G1562	46600430	46601008	0	0	0	0	0	0	0	0	0	0	0	0	0	0	0	0	0	0.286076	0.270428	0
Gh_D12G1563	46679355	46683260	1.89271	3.32135	3.03072	0.698169	3.19433	0	6.40626	3.50958	7.59296	3.13376	5.61973	2.09113	2.26169	2.1773	6.40555	6.22666	0.347821	0.22552	0.942535	2.9315
Gh_D12G1564	46691003	46724587	131.388	23.0099	99.5741	13.1866	13.0404	1125.48	131.516	23.9018	0	0.10959	0.0750335	2.65029	7.20534	7.04099	5.88119	90.8629	1.24414	3.38349	2.25203	77.3296
Gh_D12G1565	46733863	46734451	1.72561	0	0	0.221715	5.77987	1.44736	0.765557	0	0	0.352984	0.0723719	0.069862	0.313864	0.483419	0.390104	0.215057	0	0	0.314633	0
Gh_D12G1566	46736441	46736753	0	0	0	0	0	0	0	0	0	0	0	0	0	0	0	0	0	0	0	0
Gh_D12G1567	46740003	46741391	0.17942	0.233327	0.555576	0.215802	58.7054	1.97674	0.550895	0.754964	1.31798	1.0476	1.45377	1.13171	0.89403	0.628569	0.300635	0.767413	0.29588	0.284768	1.0389	0.351723
Gh_D12G1568	46742388	46746298	2.94901	9.09465	4.45019	5.83524	3.33629	5.5194	14.2535	20.0892	4.36109	3.27536	4.07669	6.18939	3.10235	4.31798	4.80954	1.6046	2.47785	1.91906	3.27187	2.31737
Gh_D12G1569	46755414	46762909	9.54341	59.5662	14.0118	15.6067	170.125	25.4709	9.35209	3.84932	6.31498	5.11078	14.1517	14.6539	10.9667	16.2096	17.3508	16.162	14.6311	10.5296	9.20691	16.1531
Gh_D12G1570	46766024	46766380	1.10918	1.02823	14.6002	4.90445	5.34693	5.97656	0.678144	0	10.4969	7.27351	14.3546	3.65197	10.016	5.09753	3.74232	10.7623	2.49291	2.66708	0.62136	0.940167
Gh_D12G1571	46780267	46782207	23.3517	17.3175	9.8269	13.9388	36.3007	21.753	32.4444	22.4862	12.7722	18.4539	16.8728	23.7477	13.3248	32.7529	13.2438	10.5379	21.3488	29.2668	19.2224	11.324
Gh_D12G1572	46782934	46799934	4.73997	0.401432	3.35398	2.00874	0.690191	5.87407	3.17993	0.901751	5.07637	2.90337	4.37279	2.94633	4.46495	3.30752	3.84815	3.35781	7.56752	3.70691	3.11931	3.03428
Gh_D12G1573	46807922	46808941	3.58656	11.5218	1.06403	3.35425	15.1348	0.102554	0.183031	1.55867	0.584977	0.221058	0.160565	1.39808	3.60849	1.41539	3.72934	0.146453	5.93828	17.5244	0.313151	0.637707
Gh_D12G1574	46821972	46826338	0	0	0	0	0	0	0	0.0642402	0	0	0	0	0.0271118	0	0	0	0	0	0	0
Gh_D12G1575	46828004	46829597	0	0	0	0	0	0	0	0	0	0	0	0	0	0	0	0	0	0	0	0
Gh_D12G1576	46839381	46844209	1.39343	0	1.05422	0.69649	0.129292	0.128875	0.51556	0.654638	2.11562	2.54624	1.7353	1.81317	1.87438	2.39794	0.948949	0.454499	2.27916	1.02293	0.463583	0.204044
Gh_D12G1577	46856738	46864694	0.12218	0	0.0724071	0.0796287	6.25354	0.861917	0.0842662	0.0354193	0.316188	0.170788	0.1809	0.0892448	0.137234	0.376208	0.183118	0.320736	0.1787	0	0.483824	0.106476
Gh_D12G1578	46884467	46884780	0	0	0	0	0	0	0	0	0	0	0	0	0	1.76376	0	6.22238	0	0	0	0
Gh_D12G1579	46892795	46893385	0.528899	0	0	1.02046	0	0	0	0	0	0	0	0	0	0	0	0	0	0	0	0
Gh_D12G1580	46915126	46922155	0	0	0	0	0	0	0	0	0	0	0	0	0	0	0	0	0	0	0.167824	0.102719
Gh_D12G1581	46940839	46949201	2.56254	0.363786	5.89384	1.74014	0.628122	3.70565	4.09217	1.50211	3.28483	3.63708	3.56912	1.97829	2.6367	4.37202	2.29465	3.58263	2.91369	1.36727	2.33817	2.12861
Gh_D12G1582	46991591	46993522	9.37339e-05	0.0222185	3.15241e-05	0.880314	2.18791e-05	7.21395e-05	7.00596e-05	0.000159536	0.000389847	5.10812e-05	1.53318e-05	0.0051908	0.000156854	2.24176e-05	3.37606e-05	0.0129782	0.00517345	0.000130076	0.119189	1.87966
Gh_D12G1583	47029047	47031500	7.76857	0.42847	4.53608	3.61853	0.96484	7.86271	8.0994	2.13579	8.51005	5.28453	8.56561	9.55855	6.091	8.65265	5.79466	2.1628	5.01869	4.23705	3.95499	3.00207
Gh_D12G1584	47031860	47036942	1.65727	0.435609	1.99373	1.06206	0.44087	1.30059	1.64272	0.78658	2.60738	3.10494	2.73174	1.61661	2.25109	2.30904	1.93803	1.6211	1.69364	1.60512	0.68307	0.90884
Gh_D12G1585	47038016	47039444	8.80577	15.1363	8.13669	9.35844	14.2034	11.289	8.77245	12.8736	8.92954	12.5194	13.2701	11.1862	14.7079	19.0475	9.86706	5.77243	16.7763	36.5931	9.43874	8.59049
Gh_D12G1586	47040783	47042267	0.774807	0.299983	1.67057	1.31878	0.200368	4.54899	1.96831	2.27167	8.23234	7.5766	9.64002	6.80819	7.35327	7.72859	9.7964	3.71895	6.39407	9.4842	3.88879	3.59976
Gh_D12G1587	47063564	47066044	2.1343	0.649238	1.41247	0.473929	0	4.10263	6.19258	3.17793	2.69177	3.64806	1.754	5.36641	1.92899	2.85406	0.423282	1.0345	0.595538	0.156761	0	0.61939
Gh_D12G1588	47081921	47082130	0	0	0	0.481392	0	0	0	0	0	0	0	0	0.320057	1.8493	0	0.952868	0	0	0	1.40844
Gh_D12G1589	47092661	47095212	1.37702	1.87297	0.502258	5.71399	0.275286	2.41362	1.44004	4.69993	0.479227	0	0.330037	0.2697	0.26015	0.398077	0.255799	0.853626	0.0682916	0.125621	2.16053	1.57168
Gh_D12G1590	47097052	47104558	0.840899	0.0481217	1.42617	0.849174	0.114653	0.433313	0.162779	0.172098	1.72316	0.639485	1.55502	0.360586	1.09235	0.696387	0.324461	1.97706	0.153848	0.0553444	0.0821009	0.372807
Gh_D12G1591	47139959	47141614	0	0	0	0	0.777155	0	0	0	0	0	0.0555332	0	0	0	0	0	0	0	0	0
Gh_D12G1592	47149550	47153952	5.85708	2.71833	9.23878	5.38101	3.1216	7.35893	5.3136	4.4479	5.74723	6.59489	5.93153	7.03664	5.93647	6.7951	6.64913	5.8788	4.76629	2.69239	4.75706	6.80882
Gh_D12G1593	47158178	47160474	0.190198	0.117847	0.111445	0.433157	0	1.50689	41.1378	6.34166	0.209683	0.351361	1.09553	0.0242214	0.755202	0.221625	0.211977	0.177764	0.0379099	1.02062	0	0.837345
Gh_D12G1594	47168597	47175885	0	0	0	0	0	0.0739795	0	0	0	0	0	0	0	0	0	0	0	0	0	0.030265
Gh_D12G1595	47176357	47178244	4.63027	2.80892	5.56515	3.83909	3.1163	4.19992	4.3114	3.65038	5.00345	3.72243	4.26268	2.47625	6.04178	4.88216	5.8427	4.621	8.43941	7.90755	5.46222	3.22846
Gh_D12G1596	47180300	47183605	4.84971	0.332222	5.65463	1.66293	0.120044	2.81514	10.6042	5.68904	5.67217	3.30694	4.83409	3.23187	3.60542	3.38244	3.36008	3.0998	2.11284	1.10937	1.69379	1.90566
Gh_D12G1597	47186333	47195143	5.24086	2.21479	6.09506	4.68056	1.83163	10.1812	9.38041	5.39349	12.27	14.0965	11.0965	15.9163	9.00785	19.7783	6.41566	4.31331	5.33123	6.05633	4.16497	6.26666
Gh_D12G1598	47272604	47276990	3.27379	0.878181	6.04703	3.83096	2.09894	5.16601	5.8509	6.25314	3.60311	4.57366	4.94958	4.22949	4.03876	4.47625	3.43544	3.01694	3.22922	2.5324	3.69444	2.33462
Gh_D12G1599	47282708	47284592	1.28657	4.89823	0.527248	0.612145	1.42071	3.64403	0.746281	4.45482	2.3619	0.595363	1.38486	1.55074	1.36389	1.11023	0.837513	0.418453	0.354474	0.417837	0.09775	2.74424
Gh_D12G1600	47285223	47288606	3.19803	5.69741	3.06716	1.98427	1.58392	2.94318	5.97385	2.04394	3.08696	3.13109	3.88538	2.35014	2.42901	3.87003	7.39058	1.13354	2.44189	2.41236	3.50881	2.85791
Gh_D12G1601	47293065	47296525	0.267619	0.209937	0.176345	0.0950139	0	0	0.548613	0.526268	0.10879	0.0370548	0.0266436	0.308577	0.171878	0.460779	0.759818	0.248662	0.318464	0.500799	1.35433	0.603474
Gh_D12G1602	47312753	47315974	3.34722	9.43728	3.67057	4.05934	7.31903	2.8971	5.59623	5.01747	1.91482	3.68642	2.51028	3.84589	2.90333	4.16941	3.57486	3.81325	4.87784	10.9837	6.36942	4.90852
Gh_D12G1603	47316258	47320540	2.67911	0.406422	1.35612	4.7093	1.02457	3.2824	2.04187	2.04185	2.31906	2.12809	1.66214	1.21162	1.34601	1.01656	2.09007	1.09099	1.4104	1.99168	2.36645	2.8393
Gh_D12G1604	47322792	47326984	5.13106	3.97932	5.41212	5.24305	3.73426	8.61679	11.5207	5.15242	4.16533	3.24604	5.76015	4.46805	6.21182	6.20162	4.97413	2.73475	8.61821	7.0404	7.66516	3.38215
Gh_D12G1605	47327647	47328398	1.77764	0	0	0	0	0	0	0	0.186662	0	0	0	0	0	0	0	0	0	0	0
Gh_D12G1606	47334171	47334779	0	0	0	0	0	0	0	0	0	0	0	0	0	0	0	0	0	0	0	0
Gh_D12G1607	47343953	47352801	3.74966	0	0.45561	0.312358	0	0	29.0092	14.6816	0.266678	0.157279	0.084246	0.0407329	0.18904	0	0	0.0767929	0	0	0.111061	0
Gh_D12G1608	47359014	47361422	48.6408	9.14358	79.9279	36.535	5.74999	38.7683	28.4346	27.3258	155.052	94.719	119.102	89.6396	93.0273	112.343	71.5399	76.3546	32.3062	19.9631	24.3827	44.3212
Gh_D12G1609	47374759	47375919	78.9552	31.488	68.8255	137.386	22.9847	46.0854	45.1265	95.6752	72.2878	48.3461	38.1774	45.2536	33.0391	80.1419	62.2244	49.3994	11.295	9.2116	42.6489	36.4037
Gh_D12G1610	47378322	47382834	1.33072	0.928392	1.26949	2.83805	1.90292	1.07928	2.33039	2.53346	2.23968	2.2284	1.70982	2.17948	3.5498	1.13127	1.50567	2.42006	5.10587	4.92741	3.33526	2.56131
Gh_D12G1611	47411421	47414852	4.01241	7.77979	1.41472	1.99085	1.35934	2.99576	2.79457	2.43733	0.301631	0.328493	0.163599	0.554808	0.449931	0.1109	0.317584	1.15368	0.0885586	0.68274	0.618717	0.847328
Gh_D12G1612	47445793	47447235	4.34435e-05	1.75746e-05	0.00040298	1.24596e-05	2.83567e-05	5.0308e-05	7.00283e-06	7.69321e-10	0.000187818	0.000244103	4.49221e-06	1.6705e-05	3.80916e-05	1.64703e-14	2.37245e-05	0.000168689	0.000313013	9.11155e-05	0.000157604	0.00327785
Gh_D12G1613	47457227	47462170	0.980816	0	0.214525	0.23822	0.584462	0.291254	0.100724	0.0346545	0.374764	0	0.113622	0.127844	0.168005	0.84726	0.0641805	2.31062	0.0339801	0.164858	7.31199	3.35705
Gh_D12G1614	47470423	47472824	2.20264	1.83151	0.630354	0.841954	0.490559	2.57556	0.42662	1.97605	0.0920962	0	0.065851	0.0210404	0.0307905	0	0	0	0.0329418	0	0.130682	0.026682
Gh_D12G1615	47480036	47482078	12.3651	1.38105	7.12731	4.75037	0.910209	5.28692	10.8095	7.62329	9.03983	5.55605	6.9291	9.51644	9.44785	9.96973	12.2609	8.29401	15.3609	20.8773	4.80459	5.85012
Gh_D12G1616	47510862	47512730	16.1589	44.6753	17.3147	20.4331	30.6035	29.7798	22.0281	19.5541	11.1579	7.41741	10.8532	12.3046	9.74787	12.3276	8.89367	6.59855	10.0768	6.95492	4.29287	5.72119
Gh_D12G1617	47514901	47517093	0.613072	0	1.09176	0.295201	0	0.536879	0.641667	0.0872819	1.37373	0.695951	0.959682	0.875654	0.998817	1.0656	0.968543	0.673276	1.38391	0.665668	0.598645	0.483763
Gh_D12G1618	47517741	47518307	0	0	0.581836	0	3.90797	0	0.386579	0.183512	1.47619	0.871496	0.848342	0.467462	0.37576	0	0.364338	0.611491	0.350478	0.963933	0	0.566958
Gh_D12G1619	47521801	47525150	0.231272	0	0.329952	0.185008	0.281298	0	0	0	1.03459	0.255095	0.470194	0.570244	0.431465	0.420267	0.26217	0.738618	0.330453	0.12303	0	0.0546398
Gh_D12G1620	47525959	47526983	0	0.539824	0	0.226501	5.24654	0	0	0	0	0	0.113556	0	0	0	0	0	0.175952	0	0	0.139999
Gh_D12G1621	47527458	47530331	0.62343	0.137193	0.827484	0.485182	0	6.75624	0.428569	0.137931	0.843636	0.437769	1.00096	2.05927	0.736837	1.43952	0.308003	0.629296	1.39766	0.727582	1.44416	1.32921
Gh_D12G1622	47538053	47539099	0	0	0	0	0	0	0	0	0	0	0	0	0	0	0	0	0	0	0	0
Gh_D12G1623	47544233	47545654	7.14155	0.949559	0.404473	0	0.539013	1.51035	56.6769	0.862651	0.77895	1.55219	0.640974	0.818848	0.708556	0.532899	0	0	0.290844	0	0	0.23188
Gh_D12G1624	47547992	47549260	0.00249511	8.44514e-09	0.10751	0.0653129	2.34349e-05	2.26464	7.11107e-11	5.74914	3.26447	3.75221	0.071357	7.70635	4.07347	8.31821e-05	0.000596437	6.13972	16.0734	1.98665	5.1494	4.105
Gh_D12G1625	47550155	47551929	22.0775	46.6664	11.4097	26.5447	42.8284	25.1066	36.7897	24.234	16.8095	29.6589	20.7244	26.4447	22.9797	26.6105	23.7848	21.087	27.4132	49.606	31.0168	28.1456
Gh_D12G1626	47560907	47565363	17.1734	20.7407	15.6151	17.3786	17.8332	22.4473	19.8086	21.9779	6.64763	4.41795	7.44776	9.34619	10.2736	6.40942	11.0545	7.20826	15.9204	19.7209	19.1128	13.7138
Gh_D12G1627	47572421	47576158	2.9813	6.40779	5.27914	3.12734	2.40249	3.98375	2.92135	3.81095	6.83347	12.7666	8.27208	6.48274	7.0685	8.23633	4.36612	3.46734	5.44328	6.84361	4.46453	3.70502
Gh_D12G1628(MML3_D12)	47601907	47603428	0.0918344	0	1.12245	0.0411867	1.32497	0	0.190347	0	0.0840694	43.0416	6.71977	9.12614	6.03896	12.0743	0.715656	0.0743138	6.14121	1.22886	1.20135	0
Gh_D12G1629(MML4_A12)	47649966	47650301	0.0919797	0	4.79471	0.181328	0	0	0.191897	0	2.65142	114.249	19.3388	18.6963	14.7303	19.5726	1.03018	0.357838	12.8018	1.21406	0	0.112709
Gh_D12G1631	47755149	47755385	1.64154	3.56834e-08	0.143677	0.714697	2.14415e-07	0.00693078	0.764479	0.000127519	2.70852	1.99086e-17	2.8252e-08	1.31856e-08	4.51175e-07	8.05164e-07	0.505433	1.31848e-05	8.29354e-06	7.77784e-09	0.165077	0.114807
Gh_D12G1632	47759778	47760509	0	0	0	0.361427	0	2.51576	0	0	0	0	0	0	0	0	0	0	0	0	0	0
Gh_D12G1633	47763544	47765587	4.26543	15.4422	2.41756	11.0571	12.6379	6.05857	11.3848	24.3944	0	0	0.0993222	0.0449823	0.0575693	0.0952135	0.294872	0.084175	0.0467631	0.127419	0.504158	0.247367
Gh_D12G1634	47791051	47792574	3.85416	1.41559	1.19826	3.3997	2.03399	3.74684	3.05141	2.71964	3.78931	4.69912	5.43077	2.05318	2.83339	4.90143	2.11002	2.29923	1.4553	1.25424	1.54646	1.11612
Gh_D12G1635	47793441	47797129	9.24057	3.67453	4.31885	4.42616	1.31136	8.73773	6.34646	2.8725	3.99739	3.75056	4.07475	2.47154	3.49549	3.36063	3.97857	3.6948	1.96071	0.676226	2.62192	1.8252
Gh_D12G1636	47807215	47809248	0.485674	243.594	1.00791	0.301003	27.4946	0.389182	0.180164	0.234819	0	0	0.0764149	0.287114	0.77206	0.182816	0	1.06317	0	0.408872	47.9675	23.546
Gh_D12G1637	47812012	47813362	0.50346	3.21967	5.43152	7.47302	0.914882	0.941829	0.326852	0.564675	2.84042	11.6494	1.68921	3.06817	4.23928	14.9664	4.92935	10.5946	1.43439	0.197992	12.6772	10.9108
Gh_D12G1638	47831743	47835778	5.17863	29.1742	3.80484	4.7018	38.6421	9.65868	6.71438	3.02029	4.20622	5.87693	6.56727	4.37186	6.04002	4.35728	4.50724	2.90324	5.84175	7.01074	5.6536	6.81081
Gh_D12G1640	47860935	47861884	79.8614	63.857	180.142	106.066	114.835	100.106	68.7982	85.6009	138.018	154.766	233.706	144.475	245.948	171.029	133.186	160.785	484.123	552.403	92.0216	107.367
Gh_D12G1641	47862923	47869508	35.3856	46.0658	14.2339	19.6194	46.1095	118.083	68.2393	30.5223	15.5619	20.4293	14.2547	22.0478	17.4832	29.5311	25.9368	17.3724	20.7192	17.1019	27.6098	16.8261
Gh_D12G1642	47901330	47905310	3.06579	2.58518	4.10031	2.77825	3.97837	2.05031	3.81332	1.41638	4.6395	4.30819	5.02122	3.34811	3.68894	4.31453	5.35614	3.18121	2.89936	3.39375	4.89226	1.95043
Gh_D12G1643	47907846	47911073	5.82243	4.13699	4.31951	8.04688	8.31629	4.55696	6.79131	10.4694	3.32238	5.46886	5.4499	5.86966	3.89453	5.14688	6.12962	5.72569	3.21715	4.49149	6.61811	5.13909
Gh_D12G1644	47951010	47952044	5.20599	1.66945	0.312856	1.48253	0	1.64365	1.52895	3.2234	0.00030717	0.0431076	0.59075	0.322459	0.612421	1.10974	22.5422	0.172647	2.77125	19.0959	0	0.647917
Gh_D12G1645	47994524	47995011	0	0	0	0	0	0	1.70276	0	0	0	0	0	0	0	0.851356	0	0	0	0	0
Gh_D12G1646	48002866	48008172	1.09337	2.43414	0.802222	0.992944	0.642727	2.18389	0.549995	0.28157	0.469161	0.26065	1.04043	0.370441	1.48608	0.440553	0.827332	0.59456	2.32714	1.68176	0.97026	0.692156
Gh_D12G1647	48025371	48029142	9.62824	20.1199	6.38589	8.99048	63.5028	29.4763	12.3801	8.10327	6.38868	3.97712	4.86756	6.54964	4.73468	7.45288	7.10879	4.97533	2.5527	3.93792	8.00608	8.91354
Gh_D12G1648	48031630	48033670	20.9487	20.8377	12.2649	21.6307	28.884	21.7378	38.8786	23.5113	16.7058	11.203	15.3605	12.0897	18.859	17.1604	16.1666	16.8888	15.7014	16.9537	22.2795	9.00264
Gh_D12G1649	48037318	48038076	0	0	0	0.0718031	0	0	0	0	0	0	0	0	0.0441324	0.197381	0.186068	0	0	0.196667	0	0.0912518
Gh_D12G1650	48039096	48041401	68.2843	120.2	47.7968	97.6426	175.614	64.4107	55.3467	68.2617	33.9424	51.2955	47.2705	66.4518	52.484	94.4186	58.3187	39.8837	88.1595	89.3804	69.1048	51.3585
Gh_D12G1651	48057191	48060466	16.1319	11.3295	12.6856	15.4398	27.3002	20.0042	20.2434	21.8391	18.6009	24.2288	21.8391	25.4696	19.5522	21.1773	18.0568	13.4785	22.4581	24.4464	16.5498	14.2535
Gh_D12G1652	48064637	48066579	0	0	0	0	0.173615	0	0	0	0	0	0	0	0	0	0	0	0	0	0	0.0440508
Gh_D12G1653	48073454	48081154	22.2387	33.4709	3.89169	6.05456	152.702	7.01258	21.4932	10.8766	2.11916	3.10466	1.55783	2.91244	2.93325	2.43987	4.4467	6.29803	6.8947	6.45259	7.87608	6.43683
Gh_D12G1654	48089135	48091066	16.5835	71.8446	48.3119	87.8569	135.896	25.929	8.4071	70.4179	52.3004	48.1419	56.5618	25.3727	31.1897	69.678	46.88	34.7647	20.8273	17.636	59.1143	38.7114
Gh_D12G1655	48091937	48094320	20.43	35.5532	9.62079	17.8645	18.6643	39.1301	73.255	35.2955	13.165	51.3562	46.4658	21.4722	17.9153	17.909	18.4281	17.3371	8.32315	18.7166	38.0307	30.8105
Gh_D12G1656	48108914	48114454	2.81839	2.3585	2.09778	1.98208	2.56356	2.49384	1.52097	0.860003	2.25844	1.98356	1.57357	1.36458	2.12592	1.84766	2.44539	3.9043	4.74631	5.71053	6.89619	4.46469
Gh_D12G1657	48121058	48122737	0.333332	31.1987	0.575734	0.118259	23.4005	0.0695051	0.345619	0.145795	2.55392	0.591553	1.12016	0.370551	0.564272	0.730383	0	0.160276	0.0929033	0	0	0.0734382
Gh_D12G1658	48124029	48127751	2.71422	1.24369	1.83364	3.84519	0.481893	3.56559	4.85892	0.559141	1.69709	1.1921	1.68308	0.830554	0.649911	2.35132	1.04896	0.782103	0.366617	0.0746062	0.856746	0.686598
Gh_D12G1659	48147834	48159145	30.5242	7.48826	6.78247	16.7121	7.90071	3.68925	66.9926	53.1685	5.22648	4.71294	5.70489	5.24036	4.59164	9.43976	6.34924	3.93402	2.47054	1.09794	16.4368	10.9379
Gh_D12G1660	48167634	48168650	21.3441	4.03871	30.5233	26.2846	10.647	39.8428	26.0381	19.7452	21.6704	10.6063	17.2817	10.6719	16.395	6.35091	32.3355	33.8241	6.78903	10.4737	31.6238	44.1355
Gh_D12G1662	48192244	48196780	13.0918	2.2121	28.5479	7.59221	0.762928	3.87898	5.94607	7.66388	49.012	31.9838	42.6825	66.4912	67.8232	143.958	49.2058	20.8016	227.967	72.1319	0.621584	20.0542
Gh_D12G1663	48234403	48234771	4.57574	12.6626	0.90919	3.98032	13.4096	1.01737	2.09218	0.491896	0.338436	0.229105	0	0.148561	0.385153	0.281197	0	0.310424	0	0	0.981671	0.6188
Gh_D12G1664	48253130	48253687	44.6119	325.697	57.8073	40.4481	212.78	142.476	48.0307	156.637	59.778	49.9435	20.7364	16.4518	41.0199	27.4264	72.6744	15.0804	8.54988	11.2294	45.3806	43.2548
Gh_D12G1665	48279998	48280201	0.783506	9.22332	2.91424	2.16076	10.0747	1.57916	2.17968	1.83265	1.86203	7.58715	1.4123	0.310695	1.01935	1.11954	1.48701	5.06011	1.06739	0.0917782	4.17252	3.53955
Gh_D12G1666	48293836	48294099	4.97137	21.9306	1.65167	7.08131	18.3144	13.0127	16.5317	18.4741	4.15528	5.78622	1.52747	2.44474	1.14344	2.36677	3.31926	3.07613	1.45004	4.28001	9.37503	11.5751
Gh_D12G1667	48295401	48296291	0	7.86958	0	5.57867	6.29911	19.3781	4.04013	12.4755	1.39397	3.93017	3.96462	0	0.463757	0.517531	1.68709	0.358428	0	0.139483	0.699249	4.51629
Gh_D12G1668	48309001	48310030	0	0	0	0	0	0	0	0	0	0	0	0	0	0	0	0	0	0	0	0
Gh_D12G1669	48322439	48326090	13.4288	52.4869	13.4938	14.3004	29.3036	36.485	25.4399	19.5994	18.6588	15.604	18.1337	20.7707	13.369	16.0084	23.115	10.4064	8.26168	8.76632	16.757	27.4418
Gh_D12G1670	48327180	48327988	4.7805	0.984336	0.876125	2.78964	0.449352	1.12405	5.3594	1.75091	8.38482	4.66234	5.20751	4.89139	5.50347	5.47216	4.43162	2.35705	2.98032	5.99069	4.15828	2.23513
Gh_D12G1671	48352286	48354508	1.91616	0.764454	0.466167	2.12551	0.134419	1.43718	0.282148	0.910936	0.571913	3.56445	0.263252	3.26447	0.742219	1.62022	0.809227	0.044746	0.742235	1.12991	0.0650996	0.461225
Gh_D12G1672	48407640	48410420	1.95085	2.67712	1.1232	1.78174	1.22078	1.56831	2.82932	3.55673	2.12501	3.06127	2.43512	3.66412	2.37554	2.60353	2.79535	0.653237	2.67843	2.6131	2.45087	2.80417
Gh_D12G1673	48411919	48417498	2.48227	0.842452	1.29875	0.758117	0.612175	3.10505	1.4972	0.995881	1.07567	0.996277	0.931991	1.62379	1.8094	1.84392	1.35766	1.34035	2.14566	2.11929	0.69701	0.905178
Gh_D12G1674	48442557	48442823	0	0	0	0	0	0	0	0	0	0	0	0	0	0	0	0	0	0	0	0
Gh_D12G1675	48478455	48479471	0.973617	10.1556	0.0946125	4.79	2.05288	0	0.550232	0.639766	0.284239	0	0.0886109	0	0.0853334	0	0.470973	0	0	0	0.118115	0.279546
Gh_D12G1676	48489458	48493535	0	0	0	0	0	0	0	0	0	0.111489	0	0	0	0	0	0	0	0	0	0
Gh_D12G1677	48505659	48506554	0	0	0	0	3.74214	0	0	0	0	0	0	0	0	0	0	0	0	0	0	0
Gh_D12G1678	48507479	48507927	0	0.172597	0.298763	0.0571671	0.902089	0.110293	0	0.163008	0.128255	0.560852	0.719339	1.85564	0.310043	0.681826	0	0.0921726	4.55464e-07	0.256313	0	0.305794
Gh_D12G1679	48508431	48512394	0.290755	0.136567	1.24909	0.337715	2.5562e-31	0.24776	0.301693	0.437088	1.82282	2.07789	2.43702	5.83853	2.3825	1.51727	0.557956	4.12196	0.600272	0.795225	0.474036	0.930924
Gh_D12G1680	48515329	48518956	1.23018	1.87296	2.40706	1.05978	0.190194	3.16615	2.70273	2.50963	2.38131	2.66082	1.87713	2.38526	1.83246	3.13148	2.08449	1.62984	1.29538	1.70878	0.73665	1.58841
Gh_D12G1681	48528992	48530479	4.2938	0.794101	2.31395	2.45829	0	1.63122	0.840003	0.30386	8.68821	2.44942	3.3332	2.31548	2.31429	4.30547	1.91779	9.00938	0.432891	0.19951	0.281755	4.4033
Gh_D12G1682	48557839	48560331	9.82641	4.88741	5.24914	6.2036	4.80826	4.09959	10.7337	20.5438	6.36321	4.23298	4.08449	7.31836	3.95313	6.39738	4.16473	2.30757	4.29179	5.7408	5.26805	3.37928
Gh_D12G1684	48663354	48666435	5.13513	2.5782	4.78654	3.21916	0.637926	8.76246	12.5198	3.68383	7.35277	3.93228	7.96908	5.13635	4.58814	4.65327	4.42986	2.28075	4.72863	3.73469	3.72725	2.97641
Gh_D12G1685	48668639	48670719	1.17917	0	2.39939	1.55314	0.275804	0.926442	0.92604	0.908052	3.86479	3.52794	3.96069	4.95364	2.73753	3.35334	2.09695	2.30676	3.60059	2.47407	2.69533	3.13813
Gh_D12G1686	48684415	48687037	187.382	6.05688	141.67	24.0221	12.8792	53.6972	284.07	33.7103	49.7688	22.4774	104.788	49.9238	89.7739	147.874	212.822	15.2182	18.3624	24.1631	8.24865	21.521
Gh_D12G1688	48728273	48730066	2.42517	0.547752	2.3521	1.51822	1.01304	2.7038	1.114	3.04343	2.57389	0.949054	1.9516	1.4069	1.67303	3.6521	2.94257	3.49627	1.29747	0.833626	0.143886	2.07895
Gh_D12G1689	48768374	48769879	0	0	0	0.0559884	0	0	0.175789	0.0849759	0	0	0	0	0	0	0	0.102213	0	0	0	0.0720296
Gh_D12G1690	48782589	48785051	10.5541	13.7357	7.51789	10.0144	16.1121	12.9516	12.0726	16.8242	14.9976	28.1595	16.265	19.9597	12.1059	27.2458	12.5238	11.2045	13.9896	12.9055	9.86944	12.377
Gh_D12G1691	48786483	48790975	1.60247	13.9513	1.60476	2.15017	0.547599	0.642083	18.4634	38.4508	2.07051	1.421	1.49018	1.1814	2.65362	1.45559	2.1036	1.28548	6.33689	5.23646	2.28413	1.54528
Gh_D12G1692	48793293	48796897	9.08122	16.9689	24.5741	27.1739	31.589	10.219	7.75522	9.74276	12.5263	13.1654	10.3186	11.3527	9.86623	14.8211	13.4827	21.7639	8.73162	8.32737	33.579	22.3067
Gh_D12G1693	48821660	48823175	22.0264	1.09037	6.84041	23.6968	1.9774	6.57952	3.04226	6.19212	6.39215	8.03201	4.49797	6.01029	5.2114	6.62838	13.8786	15.4523	1.32509	1.07505	12.1816	11.205
Gh_D12G1694	48826343	48827872	0	0.185021	0.546998	9.01727	0.226568	0.411929	0	0	0	0	0	0	0	0	0	0	0	0	0.112503	0
Gh_D12G1695	48829271	48832932	26.9884	31.0151	17.8903	18.3908	32.1431	31.9748	27.5232	15.0538	14.0207	22.1125	11.7226	18.8592	17.8584	20.5245	19.3416	25.3562	27.1076	30.6288	24.1206	29.422
Gh_D12G1696	48836409	48836774	6.27667	10.3792	6.79877	5.77805	13.5348	2.72024	4.83875	4.11948	8.74199	6.7904	7.99237	4.5501	5.55552	1.98281	2.89002	4.30711	7.0544	4.59583	5.31924	3.70463
Gh_D12G1698	48846406	48846726	3.05275	2.68923	7.69974	2.63832	2.57326	5.70534	3.3952	3.43401	9.83257	10.4042	6.66022	10.4441	7.31214	10.1645	7.64291	7.22018	7.23865	6.00193	6.32896	10.6616
Gh_D12G1700	48855821	48857509	0.137992	0	1.46151	0.0721481	0	0.0965903	0.96293	1.01	4.26188	2.40693	2.45981	1.09764	1.89007	3.59204	8.37001	8.61331	1.26399	0.189792	0.183748	4.00607
Gh_D12G1701	48887045	48887842	3.67734	0.254893	1.92235	1.43478	0.940225	4.65073	0.129906	0	1.80212	1.84646	1.99558	0.552678	1.16691	1.52879	1.60931	16.5008	0.585023	0.465792	113.832	42.2909
Gh_D12G1702	48903837	48915411	8.63109	1.83142	13.1481	8.01708	6.93172	10.1656	2.50079	4.44972	7.19278	4.58097	5.44459	6.42058	9.06604	10.4585	15.0852	7.05813	15.6732	19.3446	18.6078	11.3635
Gh_D12G1703	48939210	48942101	4.36385	1.34699	14.1298	6.40926	2.25577	0.52778	0.188546	0.0296158	0.0467298	0.254386	0.199232	0.226401	0.14077	0.378573	0.976606	0.198912	0.0284704	0.123047	1.69043	0.49138
Gh_D12G1704	48955994	48956286	118.41	34.6786	39.0937	21.2203	84.3867	2.6807	44.1665	33.2899	3.23817	3.69752	14.7374	4.90493	4.4136	13.8613	22.3157	18.9614	2.70363	0	147.887	68.9484
Gh_D12G1705	48995868	49000791	1.57121	2.35409	2.47349	5.89941	2.40204	0.454321	1.52606	2.70432	0.0355554	0.0626744	0.0683035	0	0.123362	0.440753	0.688924	0.124426	0.299248	0.0931695	0.290179	0.131189
Note: The FPKM values are calculated form the public RNA-Seq data of TM-1 (Zhang et al. 2015)

## Sheet: Table S7
Table S7 The 387 G. hirsutum accessions used in marker assay for the li3 and n3 loci
Germplasm Name	Geographical Origin	Phenotype	presence of the Ghli3_ret	Genotype of the N3 locus(mutation A314T in GhMML3_A12)	Reg. No.
Shi 09	China	normal	No	A	M114736
Ji feng 107	China	normal	No	A	M114739
Jin mian 31	China	normal	No	A	M114812
Lu 25A	China	normal	No	A	M112716
Yin mian 1	China	normal	No	A	M114757
Guo xin mian 3	China	normal	No	A	M113306
Handan 109	China	normal	No	A	M112714
Zhong mian suo 41(SGK9708)	China	normal	No	A	M112686
Zhong 2101 (D1) ig	China	normal	No	A	M114017
Zhong 505107 (D32) ig	China	normal	No	A	M115239
Zhong 152 ig	China	normal	No	A	M111438
SGK9708 (Yuan) ig	China	normal	No	A	M115079
(3352-Mei 8123)Bt	China	normal	No	A	M115080
Zhong 21371	China	normal	No	A	-
A41772Bt	China	normal	No	A	M115081
Lu 16Bt-lu 188	China	normal	No	A	M115082
Zhong zi 2514	China	normal	No	A	M113735
Zhong 1816 ig	China	normal	No	A	M114016
Kang huang wei 164 ig	China	normal	No	A	M112782
Ari971/SGK9708 T4 ig	China	normal	No	A	M115083
9901/98101-991 F6	China	normal	No	A	M115084
Zhong 078 ig	China	normal	No	A	M114808
Zhong 129 ig	China	normal	No	A	M114810
Zhong R014121ig	China	normal	No	A	M114838
Qin li 514	China	normal	No	A	M112897
Mei 8123	America	normal	No	A	M130831
Acala SJ-4	America	normal	No	A	M130241
UA887(You)	America	normal	No	A	M131439
Tukumanludi mian	Turkmenistan	normal	No	A	M140196
Wuganda 3	Uganda	normal	No	A	M130198
HG-BR-8	America	normal	No	A	M140246
Sudan 2	China	normal	No	A	M130233
Zhade mian	Chad	normal	No	A	M130423
L142-9	Ivory Coast	normal	No	A	M130267
DP2156	America	normal	No	A	M131395
Ч-4136	Vietnam	normal	No	A	M131470
PD6186	America	normal	No	A	M130721
MSCO-12	America	normal	No	A	M131625
M-8124-1159	America	normal	No	A	M130581
Xin lu zao 38	China	normal	No	A	M114726
Shuo feng 165	China	normal	No	A	M114737
Ji feng 908	China	normal	No	A	M114740
Ku che T94-6	China	normal	No	A	M112437
Lang huang F10(Zong xu)	China	normal	No	A	M140444
Zhong AR681-316	China	normal	No	A	M115085
Zhong 21371	China	normal	No	A	M115080
Ari3697	China	normal	No	A	M115086
Zhong 2220	China	normal	No	A	M112799
Zhong R1028	China	normal	No	A	M113705
Zhong R1029	China	normal	No	A	M113706
Zhong R2013	China	normal	No	A	M113718
Zhong R2052	China	normal	No	A	M113719
Zhong R1528	China	normal	No	A	M113721
Zhong zi 2566	China	normal	No	A	M113731
Zhong zi 3012	China	normal	No	A	M113741
Zhong zi 2858	China	normal	No	A	M113747
Ari1327 ig	China	normal	No	A	M115087
Ari1334 ig	China	normal	No	A	M115088
657-84 ig	China	normal	No	A	M115089
Ari971 ig	America	normal	No	A	M131451
Zhong RI015	China	normal	No	A	M140493
Zhong AR40772	China	normal	No	A	M115090
TM1-IPR	China	normal	No	A	M115091
Zhong yuan 9115	China	normal	No	A	M111425
Wu san chang rong	China	normal	No	A	M110635
Liao mian 18	China	normal	No	A	M113792
Lu nong 9648	China	normal	No	A	M113756
Yu mian 19	China	normal	No	A	M112570
Zhong mian suo 16	China	normal	No	A	M111895
Bo le 07-301	China	normal	No	A	M114761
Bo le 6-3	China	normal	No	A	M114774
Bo le Y3	China	normal	No	A	M114783
Bo le Y10	China	normal	No	A	M114785
Jin ke 2	China	normal	No	A	M114698
Ji mian 8	China	normal	No	A	M110102
Lu mian 2	China	normal	No	A	M110133
Xu zhou 209	China	normal	No	A	M110352
Xu zhou 514	China	normal	No	A	M110598
Xu zhou 142	China	normal	No	A	M110599
Shan 401	China	normal	No	A	M110766
Ji mian 11	China	normal	No	A	M110861
Zhong mian suo 10	China	normal	No	A	M111753
Hei shan mian 1	China	normal	No	A	M111799
Liao mian 9	China	normal	No	A	M111884
Ji mian 20	China	normal	No	A	M112249
Liao mian 15	China	normal	No	A	M112378
Qin yuan 4	China	normal	No	A	M112550
Jin mian 12	China	normal	No	A	M111572
Xin lu zao 7	China	normal	No	A	M112719
Xin yan 96-48	China	normal	No	A	M112726
Shan nong feng kang 6	China	normal	No	A	M112726
Xin Lu Zao 6	China	normal	No	A	M112784
Shan zao 2786	China	normal	No	A	M113315
Zhong mian suo 49	China	normal	No	A	M113939
Zhong R971708 ig	China	normal	No	A	M114831
M21Bt ig	China	normal	No	A	M115092
MM-2/Zhong 41 F10A ig	China	normal	No	A	M115093
MM-2/Zhong 41 F10B ig	China	normal	No	A	M115094
M23Bt F11	China	normal	No	A	M115095
R01/Zhong san dou 4121 F9 ig	China	normal	No	A	M115096
Su 9108/R03 F9 ig	China	normal	No	A	M115097
LA887/Su Bt F9 ig	China	normal	No	A	M115098
A41772BBt F7	China	normal	No	A	M115099
A41772152 F6	China	normal	No	A	M115100
M2Bt4133	China	normal	No	A	M115101
14214612 F5	China	normal	No	A	M115102
1421/Zhong zi 10 F5	China	normal	No	A	M115103
142199633 F5	China	normal	No	A	M115104
4133Bt	China	normal	No	A	M115105
135	China	normal	No	A	M115106
9909	China	normal	No	A	M115107
Lu mian yan 28	China	normal	No	A	M113594
9901 Xuan	China	normal	No	A	M115108
Lu mian yan 21 (lu 1138)	China	normal	No	A	M112952
Ji feng 197	China	normal	No	A	M114008
Zhong mian suo 43	China	normal	No	A	M113274
Zhong mian suo 50	China	normal	No	A	M113693
SGK shi xuan 321	China	normal	No	A	-
Zhong mian suo 44	China	normal	No	A	M114020
Xin lu mian 201	China	normal	No	A	M140089
Qin yuan 93089	China	normal	No	A	M112898
Shan 1155× Kang 6	China	normal	No	A	M110187
Xu zhou 219	China	normal	No	A	M112265
Han 802	China	normal	No	A	M112951
Liao mian 5	China	normal	No	A	M111762
Zhong mian suo 17(Zhong 117)	China	normal	No	A	M110856
Yu mian 9 (Yu zao 1109)	China	normal	No	A	M111900
Zhong mian suo 35	China	normal	No	A	M112247
Sulian mian 91 xi	Russia	normal	No	A	M131292
Zhong zi 9103	China	normal	No	A	M111037
Jin 90 kang 282	China	normal	No	A	M111495
Ku che T94-4	China	normal	No	A	M112435
Yun 93 kang 354A	China	normal	No	A	M112324
Yun 93 kang 354B	China	normal	No	A	M112325
Liao 823-834-23	China	normal	No	A	M112372
Ji 91-33	China	normal	No	A	M112046
Lu 458	China	normal	No	A	M112552
Ji 668	China	normal	No	A	M112733
Handan 333	China	normal	No	A	M112751
Zhong mian suo 12	China	normal	No	A	M110839
Ji yuan 12-13	China	normal	No	A	M112019
Tu 83-161	Turpan	normal	No	A	M112227
S-050031	China	normal	No	A	M115109
Da ling mian 69	China	normal	No	A	M110744
Lin qing 201	China	normal	No	A	M110947
Yu 284	China	normal	No	A	M110508
Zhong 5913-2	China	normal	No	A	M111184
Jin 444	China	normal	No	A	M111783
Zhong yuan 9112	China	normal	No	A	M111422
Zhong yuan 911	China	normal	No	A	-
Arcot438	China	normal	No	A	M130943
MM-2	America	normal	No	A	M131408
Ari3673 ig	China	normal	No	A	M115110
Zhong Arc-185 ig	China	normal	No	A	M115111
RNX187	China	normal	No	A	M115112
RNX188	China	normal	No	A	M115113
RNX190	China	normal	No	A	M115114
Yu 17-202	China	normal	No	A	M115115
Zhong 4612 Asian H	China	normal	No	A	M115116
Zhong yuan HST1	China	normal	No	A	M111434
RT bai xu	America	normal	No	A	M111395
Zhong AR-RNX311	China	normal	No	A	M115117
Zhong G5	China	normal	No	A	M114483
Zhong Arc-315 ig	China	normal	No	A	M115118
Sulian 8908	Russia	normal	No	A	M130541
Zhong 2201	China	normal	No	A	M114019
Hong tao	China	normal	No	A	M115119
Zhong zi 10	China	normal	No	A	M114152
Zhong ARNnXu	China	normal	No	A	M115120
Zhongzi4480	China	normal	No	T	M113697
K042948	China	normal	No	A	M115121
Ji 958	China	normal	No	A	M113231
Yu 668 ig	China	normal	No	A	M112769
Ji 169	China	normal	No	A	M114106
Ji 4025	China	normal	No	A	M114085
Ji 91-31	China	normal	No	A	M112043
Kuitun 80-2056W (Xin lu zao 3)	China	normal	No	A	M111015
Sha 24-3	China	normal	No	A	M140182
Akense 971	America	normal	No	A	M131443
Tashengan 6	Uzbekistan	normal	No	A	M130858
Bu 3363	America	normal	No	A	M111530
Acala SJ-1-9	America	normal	No	A	M130238
Acala SJ-5	America	normal	No	A	M130242
Shan 2747	China	normal	No	A	M130242
Shan 960329-2 yuan 3	China	normal	No	A	M111937
Yun 92 kang 124	China	normal	No	A	M112322
Zhong zhi BD89	China	normal	No	A	M111553
Liao 4853	China	normal	No	A	M113811
Yong ji 1	China	normal	No	A	M112924
Sulian 8911	Russia	normal	No	A	M130543
Zhong zhi BD13	China	normal	No	A	M111550
Zhong zi 04184	China	normal	No	A	M113943
Liao mian 19	China	normal	No	A	M113793
4612B	China	normal	No	A	-
4612 Lu 188 F5	China	normal	No	A	M115122
53 Xi	China	normal	No	A	M115123
Lu 343Bt F9	China	normal	No	A	M115124
Lu R8166Bt	China	normal	No	A	M113364
Zhong 31-204 ig	China	normal	No	A	M115125
Zhong R03	China	normal	No	A	M112698
Zhong 9708-221 ig	China	normal	No	A	M115126
Zhong 9708-222 ig	China	normal	No	A	M115127
Zhong 507145	China	normal	No	A	M115128
Xin qiu 1	China	normal	No	A	M113313
GK20	China	normal	No	A	M112795
Heng mian 4	China	normal	No	A	M114749
Xiang 212 ig	China	normal	No	A	M114829
Xiang 163 ig	China	normal	No	A	M114753
Chuan R128 ig	China	normal	No	A	M114807
Su BR6176Bt ig	China	normal	No	A	M114834
Su BR6202Bt ig	China	normal	No	A	M114835
J02-247	China	normal	No	A	M113676
Shi kang 278	China	normal	No	A	M114744
Shi kang 39	China	normal	No	A	M114745
Nong da mian 7	China	normal	No	A	M114747
Zhong 80	China	normal	No	A	M113440
Ao BZi10	China	normal	No	A	M113440
34Xi	China	normal	No	A	M115130
838	China	normal	No	A	M115131
06BM01	Pakistan	normal	No	A	M132460
E0902	China	normal	No	A	M114795
E0904	China	normal	No	A	M114797
E Jing 92	China	normal	No	A	M110266
Hu mian 204	China	normal	No	A	M110361
E sha 28	China	normal	No	A	M110576
Chuan 73-27	China	normal	No	A	M110819
Gan mian 6	China	normal	No	A	M110979
Yan mian 48	China	normal	No	A	M111145
Chuan mian 239	China	normal	No	A	M111556
E mian18	China	normal	No	A	M111722
Si mian 3	China	normal	No	A	M112180
Wan mian 8	China	normal	No	A	M112279
Su mian 8	China	normal	No	A	M112284
Su mian 9	China	normal	No	A	M112285
Su mian 12	China	normal	No	A	M112571
Yu mian 1	China	normal	No	A	M112765
Gan mian 12	China	normal	No	A	M113553
Nan dan badida hua	China	normal	No	A	M111066
Si 168	China	normal	No	A	M112736
Su Q1	China	normal	No	A	M113189
Su yuan 7235	China	normal	No	A	M111401
Shen mian 5	China	normal	No	A	M110182
Si mian 2	China	normal	No	A	M110588
E kang mian 9	China	normal	No	A	M112705
Sumian 2hao (Xu zhou 553)	China	normal	No	A	M111086
Xiang mian 2	China	normal	No	A	M110235
Zao shu chang rong 7	America	normal	No	A	M130293
Jing 55168	China	normal	No	A	M112272
Su xu 138 (Zao shu)	China	normal	No	A	M112190
Na shang qu da hua	China	normal	No	A	M111027
Zhang de 184	China	normal	No	A	M110033
Hu 749513	China	normal	No	A	M111620
Si zhang 2 xi	China	normal	No	A	M110646
Su 7036 yuan yuan	China	normal	No	A	M111398
Su nong 6	China	normal	No	A	M113368
Su BR6109 ig	China	normal	No	A	M114861
Su BR6206 ig	China	normal	No	A	M115132
Su you 6070 ig	China	normal	No	A	M114836
Su yuan 04-3	China	normal	No	A	M113597
Su you 6003	China	normal	No	A	M113698
Su mian 9108	China	normal	No	A	M112240
J02-508	China	normal	No	A	M113677
Hua zhong 91-0102	China	normal	No	A	M112527
Jing 55263	China	normal	No	A	M111664
Mian yang 73-39	China	normal	No	A	M110014
Kenniya 2	China	normal	No	A	M130823
JCG94	China	normal	No	A	M112593
GP95	America	normal	No	A	M131000
Chang kang mian	China	normal	No	A	M112697
ST474	America	normal	No	A	M131441
Mei 28114-313	America	normal	No	A	M130838
MSCO-11	America	normal	No	A	M131624
Bulongdi mian	Burundi	normal	No	A	M130197
AST104(Gao fen)	America	normal	No	A	M130650
Zha de 3	Chad	normal	No	A	M130440
DES926	America	normal	No	A	M130961
Miscot 7803-52	America	normal	No	A	M130867
LineF	America	normal	No	A	M130294
K471	Russia	normal	No	A	-
Kai feng 043	China	normal	No	A	M114692
S031722	China	normal	No	A	M115133
Arcot-1	America	normal	No	A	M115134
Zhong 521	China	normal	No	A	M110544
Yu mian 2067	China	normal	No	A	M112196
86-1 (72-100)	China	normal	No	A	M110761
Zhong R773-72	China	normal	No	A	M115135
Zhong ARR40681 ig	China	normal	No	A	M115136
Zhong R773-75	China	normal	No	A	M115137
Zhong AR683-77 ig	China	normal	No	A	M115138
Han 8901	China	normal	No	A	M111346
Chaozao3	China	normal	No	A	-
Yangzhutou	China	normal	No	A	-
Zhong35	China	normal	No	A	-
Malijialangtemian85	China	normal	No	A	-
Yumian19	China	normal	No	A	-
Zhongmiansuo41	China	normal	No	A	-
zhongmiansuo30	China	normal	No	A	-
zhonhmiamsuo31	China	normal	No	A	-
Chuannong72318	China	normal	No	A	-
Weishenzhuan	China	normal	No	A	M140189
Xiaoshibai2	China	normal	No	A	M140191
Huojiaduanguozhi	China	normal	No	A	M110656
Sha24-3	China	normal	No	A	M140182
1X6-56	China	normal	No	A	M140194
407-79-R2	China	normal	No	A	M140195
Xinlu201	China	normal	No	A	M140089
Bayimian	China	normal	No	A	M140161
72-400	China	normal	No	A	M110846
Mei87-3	China	normal	No	A	M130617
72-513-4	China	normal	No	T	M140066
Fucheng78-1	China	normal	No	A	M110537
Xiangxiangduanguo	China	normal	No	A	M110673
Yuwangmian	China	normal	No	A	M110698
661/73	China	normal	No	A	M140176
Xianning7402	China	normal	No	A	M140383
24167	China	normal	No	A	-
wuguozhi	China	normal	No	T	M140163
71-3-1	China	normal	No	A	M110651
Taihuduanguozhi	China	normal	No	A	M140165
Songzhicongling	China	normal	No	A	M140167
Heda70	China	normal	No	A	M140160
369-10	China	normal	No	A	M140177
Eguangduanguozhi	China	normal	No	A	M140173
Kangbingduanguozhi	China	normal	No	A	M110711
Bimamian	China	normal	No	T	M140168
Huaimian2	China	normal	No	A	M140172
Wuzhichamian	China	normal	No	A	-
91101026-zhu3	China	normal	No	A	-
91101026-zhu1	China	normal	No	A	-
91101030-zhu2	China	normal	No	A	-
91101024-zhu7	China	normal	No	A	-
JDZ-247	China	normal	No	A	-
JDZ-508	China	normal	No	A	-
CF-43/2	Turkey	normal	No	T	M130727
Nashangqudahua	China	normal	No	A	-
Huangyeaizhousuo	China	normal	No	A	-
130550	China	normal	No	A	-
Lil	China	normal	No	A	-
YZ-1	China	normal	No	A	-
Yahailubixiaoling	China	normal	No	A	-
Peiyan	China	normal	No	A	-
Zhongmiamsuo36	China	normal	No	A	-
Changkangmian	China	normal	No	A	-
Pingguonasha	China	normal	No	A	-
FJA	China	normal	No	A	-
Daizimian	China	normal	No	A	-
Beiersita	China	normal	No	A	-
Zaoshuchangrou7	China	normal	No	A	-
FeizhouE40	China	normal	No	A	-
Zhong9807	China	normal	No	A	-
ZhongJ0102	China	normal	No	A	-
ZhongJ0710	China	normal	No	A	-
ZhongJ1910	China	normal	No	A	-
ZhongJ0228	China	normal	No	A	-
ZhongJ7514	China	normal	No	A	-
ZhongJ7516	China	normal	No	A	-
ZhongJ7526	China	normal	No	A	-
Pengze1	China	normal	No	A	M110707
Sha27-1	China	normal	No	A	M140183
Tiemenlihoushanggan	China	normal	No	A	M140190
Sulian9101	China	normal	No	A	M130873
Zhaomian64-69	China	normal	No	A	M111793
SZ3210	China	normal	No	A	M130339
D92-1	China	normal	No	A	M110849
Xinlu202	China	normal	No	T	M140181
Sulian9104	China	normal	No	A	M130876
C4-1	China	normal	No	A	M140071
SA1523	China	normal	No	A	M130529
Shache790	China	normal	No	A	M110681
Gedamian	China	normal	No	A	M140184
Aishengzaoshumian	China	normal	No	A	M140067
Lierka	China	normal	No	A	M130218
Sulian9103	China	normal	No	A	M130875
Buerke3363	China	normal	No	A	M140192
Zaoluoye	China	normal	No	A	M140164
72-513-1	China	normal	No	A	M110847
Kangyuancailiao	China	normal	No	A	M110850
LanbulaiteX-15-3-A	China	normal	No	A	M130206
Tashegan6hao	China	normal	No	A	M130858
Qifeng	China	normal	No	A	M111757
LanbulaiteGL-5	China	normal	No	A	M140215
Liuzhuangzao	China	normal	No	A	M110652
Luokete4789A	China	normal	No	A	M130217
735	China	normal	No	A	M140185
Yapengmian	China	normal	No	A	M140169
Xu142	China	normal	No	A	-
Reg. No.	Accession number of the samples from National Cotton Mediumterm Genebank at Institute of Cotton Research of CAAS

## Sheet: Table S8
Table S8 The 373 G. barbadense accessions used in marker assay for the li3 and n3 loci
Germplasm Name	Geographical Origin	Phenotype	presence of the Ghli3_ret	Genotype of the N3 locus(mutation A314T in GhMML3_A12)	Reg. No.
265	Yunnan, China	fuzzless	No	A	M210249
627	Yunnan, China	fuzzless	No	A	M210250
4092	Jiangsu, China	fuzzless	No	A	M210053
4394	Uzbekistan	fuzzless	No	A	M210474
4401	Uzbekistan	fuzzless	No	A	M210477
07017	Russia	fuzzless	No	A	-
7045	Jiangsu, China	fuzzless	No	A	M210545
7076	Jiangsu, China	fuzzless	No	A	M210293
78-10	Yunnan, China	fuzzless	No	A	-
90198	Uzbekistan	fuzzless	No	A	M210494
0 8555-37-1	Unknown	fuzzless	No	A	M210337
01348 из Рахура	Azerbaijan	fuzzless	No	A	-
10T-7-1	Kyrghyzstan	fuzzless	No	A	M210312
2365-В	Uzbekistan	fuzzless	No	A	M210063
2И3	Uzbekistan	fuzzless	No	A	M210463
3169-И	Turkmenistan	fuzzless	No	A	M210857
3-79	USA	fuzzless	No	A	M210629
4408 from Nubari	Tajikistan	fuzzless	No	A	M210904
4844-I	Turkmenistan	fuzzless	No	A	M210697
4932-8704U	Jiangsu, China	fuzzless	No	A	M210544
5010-В(1)	Uzbekistan	fuzzless	No	A	M210064
504-Ｂ	Tajikistan	fuzzless	No	A	M210465
504-И	Turkmenistan	fuzzless	No	A	M210204
5320-В	Tajikistan	fuzzless	No	A	M210206
547/16	Unknown	fuzzless	No	A	M210864
5476-И(5476依)	Turkmenistan	fuzzless	No	A	M210060
5536-Fu	Tajikistan	fuzzless	No	A	M210480
5904-И(5904依)	Turkmenistan	fuzzless	No	A	M210059
6249-В	Tajikistan	fuzzless	No	A	M210207
65-3028	Jiangsu, China	fuzzless	No	A	M210418
65-3040	Jiangsu, China	fuzzless	No	A	M210419
65-3077-5	Jiangsu, China	fuzzless	No	A	M210290
6808B	Tajikistan	fuzzless	No	A	M210767
72-69	Xinjiang,China	fuzzless	No	A	M210439
7318-В	Tajikistan	fuzzless	No	A	M210833
73-56	Yunnan, China	fuzzless	No	A	M210247
75-34	Yunnan, China	fuzzless	No	A	-
76-53	Yunnan, China	fuzzless	No	A	-
76-76	Yunnan, China	fuzzless	No	A	-
77-144	Yunnan, China	fuzzless	No	A	-
77-49	Yunnan, China	fuzzless	No	A	-
78-32	Yunnan, China	fuzzless	No	A	-
78-48	Yunnan, China	fuzzless	No	A	-
7990 VIR7938	Turkmenistan	fuzzless	No	A	M210367
80E1409-12	Jiangsu, China	fuzzless	No	A	M210375
8596 I	Turkmenistan	fuzzless	No	A	M210831
8763-Yi	Turkmenistan	fuzzless	No	A	M210486
8945-И	Turkmenistan	fuzzless	No	A	M210862
8981-И(8981依)	Turkmenistan	fuzzless	No	A	M210061
9041-Yi	Turkmenistan	fuzzless	No	A	M210488
9078N	Turkmenistan	fuzzless	No	A	M210057
910-N	Turkmenistan	fuzzless	No	A	M210466
9122-И(9122依)	Turkmenistan	fuzzless	No	A	M210062
9143-I	Turkmenistan	fuzzless	No	A	M210705
9148-I	Turkmenistan	fuzzless	No	A	M210903
9155-I	Turkmenistan	fuzzless	No	A	M210707
9182 I	Turkmenistan	fuzzless	No	A	M210815
9183-I	Turkmenistan	fuzzless	No	A	M210708
9280 I	Turkmenistan	fuzzless	No	A	M210819
9660 I	Turkmenistan	fuzzless	No	A	M210818
9723 VIR7985	Turkmenistan	fuzzless	No	A	M210786
9732 VIR7442-1	Turkmenistan	fuzzless	No	A	M210766
9899 I	Turkmenistan	fuzzless	No	A	M210803
9902 VIR7648	Turkmenistan	fuzzless	No	A	M210790
9905 VIR7649-1	Turkmenistan	fuzzless	No	A	M210834
Ⅱ15-3443	Jiangsu, China	fuzzless	No	A	M210410
Ⅱ15-3459	Jiangsu, China	fuzzless	No	A	M210412
Ⅱ15-3460	Jiangsu, China	fuzzless	No	A	M210413
Ⅱ15-3493	Jiangsu, China	fuzzless	No	A	M210415
Ⅱ15-3499	Jiangsu, China	fuzzless	No	A	M210046
Aijichangrongmian	Egypt	fuzzless	No	A	M210192
Aimian-3	Egypt	fuzzless	No	A	M210193
Aken-324	Xinjiang,China	fuzzless	No	A	M210271
Aken-3836	Xinjiang,China	fuzzless	No	A	M210134
Aken-4215	Xinjiang,China	fuzzless	No	A	M210136
Aken-86430	Xinjiang,China	fuzzless	No	A	M210140
Aken-88346	Xinjiang,China	fuzzless	No	A	M210141
Amon	India	fuzzless	No	A	M210780
Amsak	Pakistan	fuzzless	No	A	M210711
Anesak	Pakistan	fuzzless	No	A	M210781
Antiguahaidaomian	Antigua	fuzzless	No	A	M210078
Ash-115-B	Turkmenistan	fuzzless	No	A	M210660
Ash-137-B-1	Turkmenistan	fuzzless	No	A	M210880
Ash-238-B	Turkmenistan	fuzzless	No	A	M210566
Ash-248	Turkmenistan	fuzzless	No	A	M210816
Ash-430	Turkmenistan	fuzzless	No	A	M210838
Ash8(AⅢ-8)	Turkmenistan	fuzzless	No	A	M210461
Ashgabad-54	Turkmenistan	fuzzless	No	A	M210687
Ashgabad-58	Turkmenistan	fuzzless	No	A	M210760
Ashmouni-	Egypt	fuzzless	No	A	M210512
Ba-3116	Xinjiang,China	fuzzless	No	A	M210229
Ba-3119	Xinjiang,China	fuzzless	No	A	M210022
Ba-4055-8	Xinjiang,China	fuzzless	No	A	M210382
Bahtim185	Egypt	fuzzless	No	A	M210500
Bamala	Pakistan	fuzzless	No	A	M210498
BAR 14/25	Sudan	fuzzless	No	A	M210712
Baracat	Sudan	fuzzless	No	A	M210682
Bayichangrong	Egypt	fuzzless	No	A	M210395
Bazhou-266	Xinjiang,China	fuzzless	No	A	M210115
Bazhou-4150	Xinjiang,China	fuzzless	No	A	-
Bazhou-4259	Xinjiang,China	fuzzless	No	A	M210118
Bazhou-47-65	Xinjiang,China	fuzzless	No	A	M210119
Bazhou-873112	Xinjiang,China	fuzzless	No	A	M210261
BLZR14/36	Sudan	fuzzless	No	A	M210839
Buhara 2TNV	Uzbekistan	fuzzless	No	A	M210663
Buhara-2	Uzbekistan	fuzzless	No	A	M210714
C3761	Uzbekistan	fuzzless	No	A	M210228
C-6022-21	Uzbekistan	fuzzless	No	A	M210253
Carnak1038	Peru	fuzzless	No	A	M210814
Chang-4923	Shanghai, China	fuzzless	No	A	M210251
Changrong-12	Yunnan, China	fuzzless	No	A	M210239
Changrong-3	Yunnan, China	fuzzless	No	A	M210238
Changrong-5	Xinjiang,China	fuzzless	No	A	M210124
Changrongmian-605	Shanghai, China	fuzzless	No	A	M210033
Chaojijiaochangrongmian	Xinjiang,China	fuzzless	No	A	M210262
CNH-64-85	Peru	fuzzless	No	A	M210715
CNH-83-69	Peru	fuzzless	No	A	M210716
Da-16Suan-41	Yunnan, China	fuzzless	No	A	M210234
Da-26xuan-57	Yunnan, China	fuzzless	No	A	M210235
Da-35	Yunnan, China	fuzzless	No	A	M210314
Dandara	Egypt	fuzzless	No	A	M210031
Dandara 424	Egypt	fuzzless	No	A	M210514
Daxuan-71	Yunnan, China	fuzzless	No	A	M210236
DIMD67	Syria	fuzzless	No	A	M210573
Dingyehong	Xinjiang,China	fuzzless	No	A	M210533
DJ07-136	Xinjiang,China	fuzzless	No	A	M210842
DJ9237	Xinjiang,China	fuzzless	No	A	M210849
E24-3360	Jiangsu, China	fuzzless	No	A	M210435
E24-3389	Jiangsu, China	fuzzless	No	A	M210437
E24-3583	Jiangsu, China	fuzzless	No	A	M210286
E24-3587	Jiangsu, China	fuzzless	No	A	M210040
EI.Caydi	Venezuela	fuzzless	No	A	M210721
FB-20	Uzbekistan	fuzzless	No	A	M210043
FB41/31 Giza 7HW131	Egypt	fuzzless	No	A	-
Gejiubaohehaidaomian-1	Yunnan, China	fuzzless	No	A	-
Gejiubaohehaidaomian-2	Yunnan, China	fuzzless	No	A	-
Giza1	Egypt	fuzzless	No	A	M210176
Giza2	Egypt	fuzzless	No	A	M210177
Giza29	Egypt	fuzzless	No	A	M210632
Giza30	Egypt	fuzzless	No	A	M210009
Giza36	Egypt	fuzzless	No	A	M210010
Giza45	Egypt	fuzzless	No	A	M210011
Giza47	Egypt	fuzzless	No	A	M210503
Giza67	Egypt	fuzzless	No	A	M210013
Giza69-CN202	Egypt	fuzzless	No	A	M210015
Giza7	Egypt	fuzzless	No	A	M210343
Giza70	Egypt	fuzzless	No	A	M210016
Giza75	Egypt	fuzzless	No	A	M210017
Giza77	Egypt	fuzzless	No	A	M210018
Giza80	Egypt	fuzzless	No	A	M210070
Giza83	Egypt	fuzzless	No	A	M210222
Giza-88-1	Egypt	fuzzless	No	A	M210275
Guanghai-2	Guangdong, China	fuzzless	No	A	M210365
Guanghai-63-5	Guangdong, China	fuzzless	No	A	M210026
Hai-1	Henan, China	fuzzless	No	A	M210074
Hai-66-170	Xinjiang,China	fuzzless	No	A	M210546
Hai-7124	Xinjiang,China	fuzzless	No	A	M210054
Hai-92-138	Xinjiang,China	fuzzless	No	A	M210273
Haifu-9	Xinjiang,China	fuzzless	No	A	M210534
Hindi VIR1574	Egypt	fuzzless	No	A	M210866
Honghai	Hebei, China	fuzzless	No	A	M210001
II15-3428	Jiangsu, China	fuzzless	No	A	M210575
II15-3506	Jiangsu, China	fuzzless	No	A	M210578
Ji-92-113	Hebei, China	fuzzless	No	A	M210257
Jiangchenghongjiangmian-2	Yunnan, China	fuzzless	No	A	-
Jiangsuchangrongmian	Jiangsu, China	fuzzless	No	A	M210130
Ji-B91-41	Hebei, China	fuzzless	No	A	-
Ji-B91-42	Hebei, China	fuzzless	No	A	M210087
Jijiaohaidaomian	Uzbekistan	fuzzless	No	A	M210338
Jingchengjiahemian-3	Yunnan, China	fuzzless	No	A	-
Jinpingmanhaomian-1	Yunnan, China	fuzzless	No	A	-
Jinpingmengqiaomian-2	Yunnan, China	fuzzless	No	A	-
Jinpingmengqiaomian-3	Yunnan, China	fuzzless	No	A	-
Junhai-1	Xinjiang,China	fuzzless	No	A	M210073
K-7201	Xinjiang,China	fuzzless	No	A	M210550
Karnak	Egypt	fuzzless	No	A	M210501
Karnak-55	Egypt	fuzzless	No	A	M210034
Kesitelan	Unknown	fuzzless	No	A	M210282
Kongque-200	Xinjiang,China	fuzzless	No	A	M210226
Kuken-91-255	Xinjiang,China	fuzzless	No	A	M210258
Kuken-93-562	Xinjiang,China	fuzzless	No	A	M210259
L-1611 Mit-Afifi	Uzbekistan	fuzzless	No	A	M210728
L-1780	Turkmenistan	fuzzless	No	A	M210729
L-3398	Jiangsu, China	fuzzless	No	A	M210041
L3402	Unknown	fuzzless	No	A	M210574
L-4003×9608 I	Turkmenistan	fuzzless	No	A	M210827
L-7006	Turkmenistan	fuzzless	No	A	M210822
L-7007	Turkmenistan	fuzzless	No	A	M210679
L-8005	Turkmenistan	fuzzless	No	A	M210824
L-8007	Turkmenistan	fuzzless	No	A	M210656
Laidefuajin	Uzbekistan	fuzzless	No	A	M210460
Lancanghuiminmian-2	Yunnan, China	fuzzless	No	A	-
Lancanghuiminmian-4	Yunnan, China	fuzzless	No	A	-
Lancanghuiminmian-5	Yunnan, China	fuzzless	No	A	-
Line-7013	Turkmenistan	fuzzless	No	A	M210650
Local cotton	Egypt	fuzzless	No	A	-
Longchuanlongbamian-2	Yunnan, China	fuzzless	No	A	-
L-ST-7602-1	Uzbekistan	fuzzless	No	A	M210872
Luosaiya	Unknown	fuzzless	No	A	-
Luosaiya	Albania	fuzzless	No	A	M210037
Luosaiya	Albania	fuzzless	No	A	M210515
Luosaiya-1	Albania	fuzzless	No	A	M210637
Lushinie	Albania	fuzzless	No	A	M210032
Maorad	Pakistan	fuzzless	No	A	M210905
MCU-8	India	fuzzless	No	A	M210736
Menghaigelanghemian-1	Yunnan, China	fuzzless	No	A	-
Menghaixidingmian-3	Yunnan, China	fuzzless	No	A	-
Menglianfuyanmian	Yunnan, China	fuzzless	No	A	-
Mengliangongxinmian-2	Yunnan, China	fuzzless	No	A	-
Mengliangongxinmian-4	Yunnan, China	fuzzless	No	A	-
Menonfi	Egypt	fuzzless	No	A	-
Menoufi-	Egypt	fuzzless	No	A	M210505
Mi-10	Shanghai, China	fuzzless	No	A	M210243
Milumian	Peru	fuzzless	No	A	-
Mo-1431	Xinjiang,China	fuzzless	No	A	M210227
Mo-1431	Mexico	fuzzless	No	A	-
MOC1	Xinjiang,China	fuzzless	No	A	M210535
Mojiangjingxingmian	Yunnan, China	fuzzless	No	A	-
Moluogehaidaomian	Morocco	fuzzless	No	A	M210297
N 23from Ashmoui	Tajikistan	fuzzless	No	A	-
Pajarito	Venezuela	fuzzless	No	A	M210739
Palmyra Allepoto	Pakistan	fuzzless	No	A	M210740
Pima 1	USA	fuzzless	No	A	M210216
Pima 170(06989)-1	USA	fuzzless	No	A	M210860
Pima 30-76	USA	fuzzless	No	A	M210742
Pima 5	USA	fuzzless	No	A	M210442
Pima 6	USA	fuzzless	No	A	M210169
Pima 67	USA	fuzzless	No	A	M210384
Pima 67 Selection CRA	Morocco	fuzzless	No	A	-
Pima 79-106	USA	fuzzless	No	A	M210171
Pima Peruano	USA	fuzzless	No	A	M210744
Pima S-1	USA	fuzzless	No	A	M210256
Pima S-2	USA	fuzzless	No	A	-
Pima S-2	USA	fuzzless	No	A	M210342
Pima S-3	USA	fuzzless	No	A	M210029
Pima S-4	USA	fuzzless	No	A	M210497
Pima S-5	USA	fuzzless	No	A	M210746
Pima Selection CRA	USA	fuzzless	No	A	M210756
Pima-2	USA	fuzzless	No	A	M210873
Pingyuan-1	Guangdong, China	fuzzless	No	A	-
Qarshi 2	Uzbekistan	fuzzless	No	A	M210859
Rermez-9	Uzbekistan	fuzzless	No	A	M210754
S-1336	Uzbekistan	fuzzless	No	A	-
S-6034	Uzbekistan	fuzzless	No	A	M210802
S-6038	Uzbekistan	fuzzless	No	A	M210353
Sakel	Egypt	fuzzless	No	A	M210363
Sakha 11	Egypt	fuzzless	No	A	M210867
Sakha 3	Egypt	fuzzless	No	A	-
Sakha 7-1	Egypt	fuzzless	No	A	M210865
Sea Island	West Indies	fuzzless	No	A	-
Sharaf	Tajikistan	fuzzless	No	A	M210806
Shengli-1	Xinjiang,China	fuzzless	No	A	M210326
Shidianmian	Yunnan, China	fuzzless	No	A	-
Shihezi-V4-2	Xinjiang,China	fuzzless	No	A	M210125
Si-352	Uzbekistan	fuzzless	No	A	M210280
Si-6015	Uzbekistan	fuzzless	No	A	M210452
Si-6022	Uzbekistan	fuzzless	No	A	M210456
Si-6024	Uzbekistan	fuzzless	No	A	M210458
Si-6249-2	Uzbekistan	fuzzless	No	A	M210174
Sibruk Egyptian	Egypt	fuzzless	No	A	M210748
Sibruk Egyptian	Egypt	fuzzless	No	A	136570
SOVIN	USA	fuzzless	No	A	M210044
sp.pajarito selvester.T	Venezuela	fuzzless	No	A	M210749
Sudanchangrongmian	Sudan	fuzzless	No	A	M210320
Sulian-1241	Uzbekistan	fuzzless	No	A	-
Sulian-1243	Uzbekistan	fuzzless	No	A	M210370
Sulian-1243	Uzbekistan	fuzzless	No	A	-
Sulian-1248	Uzbekistan	fuzzless	No	A	-
Sulian-2525	Uzbekistan	fuzzless	No	A	-
Sulian-4294	Uzbekistan	fuzzless	No	A	-
Sulian-4314	Uzbekistan	fuzzless	No	A	-
Sulian-787	Uzbekistan	fuzzless	No	A	-
Sulian-7871-И	Turkmenistan	fuzzless	No	A	M210278
Sulian-9943	Uzbekistan	fuzzless	No	A	-
Sulian-9983yi	Turkmenistan	fuzzless	No	A	-
Sulian-B154	Uzbekistan	fuzzless	No	A	M210107
Sulian-B27	Uzbekistan	fuzzless	No	A	M210109
Sulian-B51	Uzbekistan	fuzzless	No	A	M210110
Sulian-B52	Uzbekistan	fuzzless	No	A	M210379
Sulian-B53	Uzbekistan	fuzzless	No	A	M210091
Sulian-B8914	Uzbekistan	fuzzless	No	A	M210006
Sulian-K101	Uzbekistan	fuzzless	No	A	M210186
Sulian-K12	Uzbekistan	fuzzless	No	A	M210281
Suyishanmu	Xinjiang,China	fuzzless	No	A	M210182
Tadjikistan	Tajikistan	fuzzless	No	A	M210339
Tadla 2	Morocco	fuzzless	No	A	-
Tanguis	Peru	fuzzless	No	A	M210752
Termez 16	Uzbekistan	fuzzless	No	A	M210681
Termez 31	Uzbekistan	fuzzless	No	A	M210828
Tieermosi	Uzbekistan	fuzzless	No	A	M210191
Tu-73-14	Xinjiang,China	fuzzless	No	A	M210520
Tu-75-6	Xinjiang,China	fuzzless	No	A	M210518
Tu-76-94	Xinjiang,China	fuzzless	No	A	M210524
Tu-78-184	Xinjiang,China	fuzzless	No	A	M210527
Tuhai-1	Xinjiang,China	fuzzless	No	A	M210425
Tuhai-2	Xinjiang,China	fuzzless	No	A	M210030
V6-2	Xinjiang,China	fuzzless	No	A	M210042
VIR 125-TV	Uzbekistan	fuzzless	No	A	M210874
VIR-16TV	Uzbekistan	fuzzless	No	A	M210677
VIR-17DV-4s	Uzbekistan	fuzzless	No	A	M210653
VIR-17TV	Uzbekistan	fuzzless	No	A	M210676
VIR-29TV	Uzbekistan	fuzzless	No	A	M210651
VIR-36TV-1	Uzbekistan	fuzzless	No	A	M210792
VIR-43TV-1	Uzbekistan	fuzzless	No	A	M210787
VIR-44TV-1	Uzbekistan	fuzzless	No	A	M210675
VIR-4TV	Uzbekistan	fuzzless	No	A	M210669
VIR-53TV	Uzbekistan	fuzzless	No	A	M210799
VIR-55TV	Uzbekistan	fuzzless	No	A	M210331
VIR-59TV-1	Uzbekistan	fuzzless	No	A	M210795
VIR-75TV	Uzbekistan	fuzzless	No	A	M210654
VIR-88TV	Uzbekistan	fuzzless	No	A	M210346
Wild Buake	Africa	fuzzless	No	A	M210649
Wuzibiekehaidaomian	Uzbekistan	fuzzless	No	A	M210565
Xiao-8501	Hubei, China	fuzzless	No	A	M210584
Xinhai-10	Xinjiang,China	fuzzless	No	A	M210517
Xinhai-11	Xinjiang,China	fuzzless	No	A	M210359
Xinhai-12	Xinjiang,China	fuzzless	No	A	M210284
Xinhai-15	Xinjiang,China	fuzzless	No	A	M210268
Xinhai-16	Xinjiang,China	fuzzless	No	A	M210263
Xinhai-17	Xinjiang,China	fuzzless	No	A	M210269
Xinhai-18	Xinjiang,China	fuzzless	No	A	M210270
Xinhai-19	Xinjiang,China	fuzzless	No	A	M210639
Xinhai-20	Xinjiang,China	fuzzless	No	A	M210627
Xinhai-21	Xinjiang,China	fuzzless	No	A	M210624
Xinhai-22	Xinjiang,China	fuzzless	No	A	M210640
Xinhai-23	Xinjiang,China	fuzzless	No	A	M210641
Xinhai-24	Xinjiang,China	fuzzless	No	A	M210626
Xinhai-25	Xinjiang,China	fuzzless	No	A	M210625
Xinhai-26	Xinjiang,China	fuzzless	No	A	M210642
Xinhai-26	Xinjiang,China	fuzzless	No	A	M210847
Xinhai-29	Xinjiang,China	fuzzless	No	A	M210643
Xinhai-3	Xinjiang,China	fuzzless	No	A	M210076
Xinhai-32	Xinjiang,China	fuzzless	No	A	M210848
Xinhai-33	Xinjiang,China	fuzzless	No	A	M210850
Xinhai-36	Xinjiang,China	fuzzless	No	A	-
Xinhai-37	Xinjiang,China	fuzzless	No	A	M210877
Xinhai-4	Xinjiang,China	fuzzless	No	A	M210538
Xinhai-41	Xinjiang,China	fuzzless	No	A	M210878
Xinhai-5	Xinjiang,China	fuzzless	No	A	M210539
Xinhai-6	Xinjiang,China	fuzzless	No	A	M210071
Xinhai-7	Xinjiang,China	fuzzless	No	A	M210072
Xinhai-8	Xinjiang,China	fuzzless	No	A	M210283
Xinhai-9	Xinjiang,China	fuzzless	No	A	M210638
Xinhaimian	Xinjiang,China	fuzzless	No	A	M210407
Xinku-90009	Xinjiang,China	fuzzless	No	A	M210151
Xinku-90062	Xinjiang,China	fuzzless	No	A	M210152
Xinku-90085	Xinjiang,China	fuzzless	No	A	M210155
Xinku-90092	Xinjiang,China	fuzzless	No	A	M210157
Xinku-90236	Xinjiang,China	fuzzless	No	A	M210163
Xinku-K106	Xinjiang,China	fuzzless	No	A	M210264
Xinku-K213	Xinjiang,China	fuzzless	No	A	M210266
Xinku-K4102	Xinjiang,China	fuzzless	No	A	M210267
Xiyinduhaidaomian	Syria	fuzzless	No	A	M210035
Xuliyachangrongmian	Syria	fuzzless	No	A	M210189
Yanowitch	Egypt	fuzzless	No	A	M210755
Yi24-3386	Uzbekistan	fuzzless	No	A	M210242
Yinzi-6022	Jiangsu, China	fuzzless	No	A	M210298
Yue-51-1	Yunnan, China	fuzzless	No	A	M210324
Yue-51-11	Yunnan, China	fuzzless	No	A	M210397
Yue51-12	Yunnan, China	fuzzless	No	A	M210399
Yue-51-2-42	Yunnan, China	fuzzless	No	A	M210366
Yue-51-3	Yunnan, China	fuzzless	No	A	M210328
Yue-61	Yunnan, China	fuzzless	No	A	M210404
Yuehai-3	Xinjiang,China	fuzzless	No	A	-
Yuehai-5	Xinjiang,China	fuzzless	No	A	-
Yuehai-7	Xinjiang,China	fuzzless	No	A	-
Yuehai-9	Xinjiang,China	fuzzless	No	A	-
Yuejin-1	Yunnan, China	fuzzless	No	A	M210329
Yueling-2	Yunnan, China	fuzzless	No	A	M210341
Yuma Bucellier	Russia	fuzzless	No	A	-
Yunnan-1	Yunnan, China	fuzzless	No	A	M210443
Yunnan-2	Yunnan, China	fuzzless	No	A	M210444
Zhong-239	Henan, China	fuzzless	No	A	M210560
Accession number of the samples from National Cotton Mediumterm Genebank at Institute of Cotton Research of CAAS

## Sheet: Table S9
Table S9 Normal-seed-phenotype Gh lines with the n3 allele.
Germplasm Name	Geographical Origin	Early/ Modern	Genotype of the N3 locus(mutation A314T in GhMML3_A12)	Reg. No.	Comments
72-513-4	Xinjiang, China	Early	T	M140066	This study
Wuguozhi	Xinjiang, China	Early	T	M140163	This study
Bimamian	Shandong, China	Early	T	M140161	This study
Zhongzi4480	Henan, China	Modern	T	M113697	This study
CF-43/2	Turkey	Early	T	M130727	This study
Xinlu202	Xinjiang, China	Early	T	M140181	This study
611Bo	The Soviet Union	Early	T	M111831	GWAS of Wang et al.(2017)
Xinluzao7	Xinjiang, China	Early	T	M112719	GWAS of Ma et al.(2018)
Xinluzhong5	Xinjiang, China	Early	T	M113183	GWAS of Ma et al.(2018)
CF-43/2	Turkey	Early	T	M130727	GWAS of Ma et al.(2018)
Local Cotton-1	Russia	Early	T	-	GWAS of Ma et al.(2018)
M-8124-1159*	USA	Early	T	M130581	GWAS of Ma et al.(2018)
Deltapine-duanguozhi	USA	Early	T	M114445	GWAS of Ma et al.(2018)
Tukumanludimian	The Soviet Union	Early	T	M140196	GWAS of Ma et al.(2018)
Anjiyan-60	The Soviet Union	Early	T	M130506	GWAS of Ma et al.(2018)
Laoyangmian	Shaanxi, China	Early	T	M112812	GWAS of Ma et al.(2018)
Yan64-1	Shaanxi, China	Early	T	M110501	GWAS of Ma et al.(2018)
Reg. No.	Accession number of the samples from National Cotton Mediumterm Genebank at Institute of Cotton Research of CAAS

## Sheet: Table S10
Table S10 The 456 G. hirsutum wild accessions used in marker assays for the li3 and n3 loci
Reg. No.	Germplasm Name	Phenotype	Genotype of the N3 locus(mutation A314T in GhMML3_A12)
N161024	punctatum 1	Normal	A
N161042	punctatum 10	Normal	A
N161044	punctatum 12	Normal	A
N161046	punctatum 13	Normal	A
N161048	punctatum 14	Normal	A
N161050	punctatum 15	Normal	A
N161058	punctatum 16	Normal	A
N161059	punctatum 16	Normal	A
N161061	punctatum 17	Normal	A
N161063	punctatum 18	Normal	A
N161026	punctatum 2	Normal	A
N161067	punctatum 20	Normal	A
N161068	punctatum 21	Normal	A
N160144	punctatum 22	Normal	A
N161070	punctatum 23	fuzzless	A
N161073	punctatum 24	Normal	A
N161074	punctatum 25	fuzzless	A
N161075	punctatum 25	Normal	A
N160146	punctatum 26	Normal	A
N160147	punctatum 27	Normal	A
N160148	punctatum 27	Normal	A
N161077	punctatum 28	Normal	A
N161078	punctatum 29	Normal	A
N161079	punctatum 29	Normal	A
N161027	punctatum 3	Normal	A
N161080	punctatum 30	Normal	A
N160150	punctatum 31	fuzzless	A
N161081	punctatum 31A	Normal	A
N161029	punctatum 4	Normal	A
N161032	punctatum 5	Normal	A
N161034	punctatum 6	Normal	A
N161037	punctatum 7	Normal	A
N161038	punctatum 8	Normal	A
N161041	punctatum 9	fuzzless	A
N161399	latifolium 1	fuzzless	A
N161425	latifolium 10	fuzzless	A
N161653	latifolium 100	Normal	A
N161654	latifolium 101	Normal	A
N161657	latifolium 102	Normal	A
N161659	latifolium 103	Normal	A
N161661	latifolium 104	Normal	A
N161665	latifolium 106	Normal	A
N161667	latifolium 107	Normal	A
N161669	latifolium 108	Normal	A
N161671	latifolium 109	Normal	A
N161428	latifolium 11	Normal	A
N161672	latifolium 110	Normal	A
N161675	latifolium 112	Normal	A
N161677	latifolium 113	Normal	A
N161679	latifolium 114	Normal	A
N161687	latifolium 115	Normal	A
N161689	latifolium 116	Normal	A
N161691	latifolium 117	Normal	A
N161693	latifolium 119	Normal	A
N161431	latifolium 12	Normal	A
N161697	latifolium 120	Normal	A
N161699	latifolium 121	Normal	A
N161701	latifolium 122	Normal	A
N161703	latifolium 123	Normal	A
N161705	latifolium 124	Normal	A
N161707	latifolium 125	Normal	A
N161711	latifolium 126	Normal	A
N161713	latifolium 127	Normal	A
N161717	latifolium 128	Normal	A
N161724	latifolium 129	Normal	A
N161433	latifolium 13	Normal	A
N161726	latifolium 130	Normal	A
N161728	latifolium 131	Normal	A
N161730	latifolium 132	Normal	A
N160252	latifolium 133	Normal	A
N161732	latifolium 134	Normal	A
N161734	latifolium 135	fuzzless	A
N161736	latifolium 136	Normal	A
N161738	latifolium 137	Normal	A
N161742	latifolium 138	Normal	A
N161744	latifolium 139	Normal	A
N161434	latifolium 14	Normal	A
N161746	latifolium 140	Normal	A
N161750	latifolium 141	Normal	A
N161752	latifolium 142	Normal	A
N161756	latifolium 143	Normal	A
N161758	latifolium 144	Normal	A
N161760	latifolium 145	Normal	A
N161769	latifolium 146	Normal	A
N161773	latifolium 147	Normal	A
N161777	latifolium 148	Normal	A
N161781	latifolium 149	Normal	A
N161437	latifolium 15	Normal	A
N161783	latifolium 150	Normal	A
N161785	latifolium 151	Normal	A
N161786	latifolium 152	Normal	A
N161789	latifolium 153	Normal	A
N161791	latifolium 155	Normal	A
N161793	latifolium 156	Normal	A
N161795	latifolium 157	Normal	A
N161797	latifolium 158	Normal	A
N161799	latifolium 159	Normal	A
N161438	latifolium 16	Normal	A
N161801	latifolium 160	Normal	A
N161803	latifolium 161	Normal	A
N161805	latifolium 162	Normal	A
N161807	latifolium 163	Normal	A
N161811	latifolium 164	Normal	A
N161813	latifolium 165	Normal	A
N161815	latifolium 166	Normal	A
N161817	latifolium 167	fuzzless	A
N161819	latifolium 168	Normal	A
N161821	latifolium 169	Normal	A
N161441	latifolium 17	Normal	A
N161823	latifolium 170	Normal	A
N161825	latifolium 171	Normal	A
N161829	latifolium 172	fuzzless	A
N161831	latifolium 173	Normal	A
N161833	latifolium 174	Normal	A
N161837	latifolium 175	Normal	A
N161839	latifolium 176	Normal	A
N161841	latifolium 177	Normal	A
N160253	latifolium 178	Normal	A
N161843	latifolium 179	Normal	A
N161443	latifolium 18	Normal	A
N161845	latifolium 180	Normal	A
N161847	latifolium 181	Normal	A
N161849	latifolium 182	Normal	A
N161851	latifolium 183	Normal	A
N160254	latifolium 184	Normal	A
N161853	latifolium 185	Normal	A
N161855	latifolium 186	Normal	A
N161857	latifolium 187	Normal	A
N161859	latifolium 188	Normal	A
N161427	latifolium 189	Normal	A
N161445	latifolium 19	Normal	A
N161401	latifolium 2	fuzzless	A
N161447	latifolium 20	Normal	A
N161448	latifolium 21	Normal	A
N161449	latifolium 21	Normal	A
N161452	latifolium 23	Normal	A
N161455	latifolium 24	Normal	A
N161456	latifolium 25	Normal	A
N161458	latifolium 26	Normal	A
N161460	latifolium 27	Normal	A
N161465	latifolium 28	Normal	A
N161467	latifolium 29	Normal	A
N161403	latifolium 3	Normal	A
N161469	latifolium 30	Normal	A
N161471	latifolium 31	Normal	A
N161473	latifolium 32	Normal	A
N161475	latifolium 33	Normal	A
N161479	latifolium 34	Normal	A
N161481	latifolium 35	Normal	A
N161483	latifolium 36	Normal	A
N161487	latifolium 37	Normal	A
N161489	latifolium 38	Normal	A
N161491	latifolium 39	Normal	A
N161405	latifolium 4	Normal	A
N160250	latifolium 40	fuzzless	A
N161497	latifolium 41	fuzzless	A
N161499	latifolium 42	fuzzless	A
N161501	latifolium 43	fuzzless	A
N161503	latifolium 43A	Normal	A
N161505	latifolium 44	Normal	A
N161507	latifolium 45	Normal	A
N161509	latifolium 46	Normal	A
N161513	latifolium 47	Normal	A
N161515	latifolium 48	Normal	A
N161521	latifolium 49	Normal	A
N161407	latifolium 5	Normal	A
N161525	latifolium 50	Normal	A
N161527	latifolium 51	Normal	A
N161529	latifolium 52	Normal	A
N161531	latifolium 53	Normal	A
N161533	latifolium 54	Normal	A
N161535	latifolium 55	Normal	A
N161537	latifolium 56	Normal	A
N161539	latifolium 57	Normal	A
N161541	latifolium 58	Normal	A
N161543	latifolium 59	Normal	A
N161409	latifolium 6	Normal	A
N161547	latifolium 60	Normal	A
N161551	latifolium 62	Normal	A
N161555	latifolium 63	Normal	A
N161556	latifolium 64	Normal	A
N161559	latifolium 65	Normal	A
N161561	latifolium 66	Normal	A
N161562	latifolium 67	Normal	A
N161564	latifolium 68	Normal	A
N161567	latifolium 69	Normal	A
N161411	latifolium 6A	Normal	A
N161413	latifolium 6B	Normal	A
N161417	latifolium 7	Normal	A
N161569	latifolium 70	Normal	A
N161571	latifolium 71	Normal	A
N161573	latifolium 72	Normal	A
N161577	latifolium 73	Normal	A
N161581	latifolium 74	Normal	A
N161584	latifolium 75	Normal	A
N161586	latifolium 76	Normal	A
N161588	latifolium 77	Normal	A
N161590	latifolium 78	Normal	A
N161594	latifolium 79	Normal	A
N161419	latifolium 8	Normal	A
N161600	latifolium 80	Normal	A
N161604	latifolium 81	Normal	A
N161606	latifolium 82	Normal	A
N161608	latifolium 83	Normal	A
N161610	latifolium 84	Normal	A
N161612	latifolium 85	Normal	A
N161614	latifolium 86	Normal	A
N161616	latifolium 87	Normal	A
N161617	latifolium 88	Normal	A
N161620	latifolium 89	Normal	A
N161420	latifolium 9	Normal	A
N161622	latifolium 90	Normal	A
N161624	latifolium 91	Normal	A
N161626	latifolium 92	Normal	A
N161628	latifolium 93	Normal	A
N161630	latifolium 94	Normal	A
N161632	latifolium 95	Normal	A
N161634	latifolium 96	Normal	A
N161640	latifolium 97	Normal	A
N161644	latifolium 98	Normal	A
N161651	latifolium 99	Normal	A
N161423	latifolium 9A	Normal	A
N161199	richmondii 1	Normal	A
N161200	richmondii 1	Normal	A
N161218	richmondii 10	Normal	A
N161220	richmondii 11	Normal	A
N161222	richmondii 12	Normal	A
N161202	richmondii 2	Normal	A
N161204	richmondii 3	Normal	A
N161206	richmondii 4	Normal	A
N161208	richmondii 5	fuzzless	A
N161210	richmondii 6	Normal	A
N161212	richmondii 7	Normal	A
N161213	richmondii 8	Normal	A
N161214	richmondii 8	Normal	A
N161216	richmondii 9	Normal	A
N161225	marie-galante 1	Normal	A
N161241	marie-galante 10	Normal	A
N161366	marie-galante 100	fuzzless	A
N161368	marie-galante 101	fuzzless	A
N161370	marie-galante 102	fuzzless	A
N161372	marie-galante 102A	fuzzless	A
N161374	marie-galante 103A	Normal	A
N160229	marie-galante 104	Normal	A
N160231	marie-galante 106	fuzzless	A
N160232	marie-galante 106A	Normal	A
N160234	marie-galante 107	fuzzless	A
N160238	marie-galante 108	Normal	A
N160240	marie-galante 109	Normal	A
N161243	marie-galante 10B	Normal	A
N161245	marie-galante 11	Normal	A
N161378	marie-galante 110	Normal	A
N161380	marie-galante 110C	fuzzless	A
N160244	marie-galante 111	fuzzless	A
N160245	marie-galante 112	Normal	A
N160246	marie-galante 113	Normal	A
N160248	marie-galante 114	Normal	A
N161382	marie-galante 115	fuzzless	A
N161383	marie-galante 116	Normal	A
N161387	marie-galante 116B	fuzzless	A
N161393	marie-galante 117	fuzzless	A
N161395	marie-galante 118	fuzzless	A
N161397	marie-galante 119	fuzzless	A
N161247	marie-galante 11A	Normal	A
N161250	marie-galante 11B	Normal	A
N161252	marie-galante 12	Normal	A
N161254	marie-galante 13	Normal	A
N160164	marie-galante 14	Normal	A
N160166	marie-galante 16	Normal	A
N161257	marie-galante 17	Normal	A
N160169	marie-galante 19	Normal	A
N161226	marie-galante 2	Normal	A
N160172	marie-galante 20	Normal	A
N160173	marie-galante 22	Normal	A
N160175	marie-galante 23	Normal	A
N161258	marie-galante 25	Normal	A
N161261	marie-galante 26	Normal	A
N160179	marie-galante 28	Normal	A
N161229	marie-galante 2B	Normal	A
N161231	marie-galante 3	Normal	A
N160180	marie-galante 30	Normal	A
N160183	marie-galante 33	Normal	A
N160185	marie-galante 34	Normal	A
N160187	marie-galante 35	Normal	A
N160188	marie-galante 36	Normal	A
N161264	marie-galante 38	fuzzless	T
N160190	marie-galante 39	Normal	A
N160191	marie-galante 39A	fuzzless	T
N161233	marie-galante 4	Normal	A
N160193	marie-galante 40	Normal	A
N161268	marie-galante 41	Normal	A
N161270	marie-galante 42	Normal	A
N160195	marie-galante 43	fuzzless	A
N160197	marie-galante 44	fuzzless	A
N161272	marie-galante 45	Normal	A
N161273	marie-galante 45A	fuzzless	A
N161275	marie-galante 46	Normal	A
N161277	marie-galante 48	fuzzless	A
N161279	marie-galante 49	Normal	A
N161281	marie-galante 50	Normal	A
N161283	marie-galante 51	Normal	A
N160199	marie-galante 52	Normal	A
N161290	marie-galante 54	Normal	A
N160204	marie-galante 56	Normal	A
N161292	marie-galante 57	Normal	A
N160205	marie-galante 58	Normal	A
N160207	marie-galante 59	Normal	A
N161234	marie-galante 6	Normal	A
N161293	marie-galante 60	Normal	A
N161297	marie-galante 62A	fuzzless	A
N161298	marie-galante 64	Normal	A
N161300	marie-galante 65	Normal	A
N161302	marie-galante 66	Normal	A
N160208	marie-galante 67	Normal	A
N161305	marie-galante 69	Normal	A
N161238	marie-galante 7	Normal	A
N160209	marie-galante 70	Normal	A
N161308	marie-galante 71	Normal	A
N161310	marie-galante 72	Normal	A
N161312	marie-galante 73	Normal	A
N161318	marie-galante 74	Normal	A
N161320	marie-galante 75	fuzzless	A
N161322	marie-galante 76	Normal	A
N160211	marie-galante 76B	fuzzless	A
N161328	marie-galante 76C	fuzzless	A
N161329	marie-galante 77	Normal	A
N160212	marie-galante 79	fuzzless	A
N161239	marie-galante 8	Normal	A
N161240	marie-galante 8A	Normal	A
N160161	marie-galante 8B	Normal	A
N161333	marie-galante 81A	Normal	A
N160214	marie-galante 83	Normal	A
N161335	marie-galante 84	Normal	A
N161337	marie-galante 85	Normal	A
N161342	marie-galante 85B	fuzzless	A
N160215	marie-galante 86	Normal	A
N161346	marie-galante 86D	fuzzless	A
N161348	marie-galante 87	Normal	A
N161350	marie-galante 88	fuzzless	A
N160217	marie-galante 88A	fuzzless	A
N161352	marie-galante 89	Normal	A
N161353	marie-galante 89A	fuzzless	A
N160162	marie-galante 9	Normal	A
N160163	marie-galante 9A	Normal	A
N160218	marie-galante 91	fuzzless	A
N160219	marie-galante 91A	Normal	A
N161358	marie-galante 91B	fuzzless	A
N160220	marie-galante 93	Normal	A
N160222	marie-galante 94	Normal	A
N161360	marie-galante 94A	fuzzless	A
N161362	marie-galante 95	fuzzless	A
N160223	marie-galante 96	fuzzless	A
N160224	marie-galante 96A	fuzzless	A
N160226	marie-galante 97	Normal	A
N161364	marie-galante 98	fuzzless	A
N160228	marie-galante 99	Normal	A
N160152	morrilli 1	Normal	A
N161099	morrilli 10	Normal	A
N161101	morrilli 11	Normal	A
N161104	morrilli 11A	Normal	A
N161105	morrilli 11B	Normal	A
N161106	morrilli 12	Normal	A
N161108	morrilli 13	Normal	A
N161109	morrilli 13A	Normal	A
N161113	morrilli 14A	Normal	A
N161115	morrilli 15	Normal	A
N161119	morrilli 16	Normal	A
N161121	morrilli 17	Normal	A
N161123	morrilli 18	Normal	A
N161125	morrilli 19	Normal	A
N161084	morrilli 2	Normal	A
N161131	morrilli 21	Normal	A
N161132	morrilli 22	Normal	A
N161135	morrilli 23	Normal	A
N161137	morrilli 24	Normal	A
N161139	morrilli 25	Normal	A
N161141	morrilli 26	Normal	A
N160156	morrilli 27	Normal	A
N161142	morrilli 28	Normal	A
N161143	morrilli 28A	Normal	A
N161145	morrilli 29	Normal	A
N161085	morrilli 3	Normal	A
N161086	morrilli 3A	Normal	A
N161147	morrilli 30	Normal	A
N161149	morrilli 31	Normal	A
N161151	morrilli 32	Normal	A
N161153	morrilli 33	Normal	A
N161155	morrilli 34	Normal	A
N161157	morrilli 35	Normal	A
N161159	morrilli 36	Normal	A
N161161	morrilli 37	Normal	A
N161164	morrilli 39	Normal	A
N161165	morrilli 39A	Normal	A
N160154	morrilli 4	Normal	A
N161167	morrilli 40	Normal	A
N161169	morrilli 41	Normal	A
N161171	morrilli 42	Normal	A
N161173	morrilli 43	Normal	A
N161174	morrilli 44	Normal	A
N161177	morrilli 44A	Normal	A
N161179	morrilli 45	Normal	A
N160159	morrilli 46	Normal	A
N161087	morrilli 5	Normal	A
N161088	morrilli 5A	Normal	A
N161089	morrilli 6	Normal	A
N161090	morrilli 6A	Normal	A
N161091	morrilli 7	Normal	A
N161092	morrilli 7A	Normal	A
N161095	morrilli 8	Normal	A
N161097	morrilli 9	Normal	A
N161875	palmeri 10	Normal	A
N161876	palmeri 11	Normal	A
N161877	palmeri 11A	Normal	A
N161878	palmeri 12	Normal	A
N161879	palmeri 12A	Normal	A
N161861	palmeri 3	Normal	A
N161863	palmeri 4	Normal	A
N161865	palmeri 5	Normal	A
N161867	palmeri 7	Normal	A
N161871	palmeri 8	Normal	A
N161872	palmeri 9	Normal	A
N161873	palmeri 9A	Normal	A
N161903	palmeri 111	Normal	A
N161904	palmeri 154	Normal	A
N161907	palmeri 154A	Normal	A
N161908	palmeri 208	Normal	A
N161901	palmeri 98	Normal	A
N161899	palmeri 103	Normal	A
N161900	palmeri 103A	Normal	A
N161884	palmeri 15	Normal	A
N161885	palmeri 30	Normal	A
N161887	palmeri 31	Normal	A
N161889	palmeri 31A	Normal	A
N161890	palmeri 32	Normal	A
N161891	palmeri 32A	Normal	A
N161893	palmeri 37	Normal	A
N161894	palmeri 37A	Normal	A
N161881	palmeri 5A	Normal	A
N161896	palmeri 78	Normal	A
N161897	palmeri 80	Normal	A
N161898	palmeri 80A	Normal	A
N161909	palmeri 80B	Normal	A
N161910	palmeri 80C	Normal	A
N161882	palmeri 6	Normal	A
N161180	yucatanense 1	Normal	A
N161181	yucatanense 1A	Normal	A
N161182	yucatanense 1B	Normal	A
N160255	yucatanense 11	Normal	A
N161184	yucatanense 2	Normal	A
N161186	yucatanense 3	Normal	A
N161188	yucatanense 5	Normal	A
N161190	yucatanense 5A	Normal	A
N161191	yucatanense 5B	Normal	A
N161193	yucatanense 5C	Normal	A
N161195	yucatanense 6	Normal	A
N161197	yucatanense 6A	Normal	A
Reg. No.: Accession number of the samples from national wild cotton nursery

[truncated: 1 more sheets: Table S11]
